# Supplementary material for: Recognition and confirmation of key genes associated with nicotinamide metabolism in acute myocardial infarction
Source: Hereditas. 2026 Mar 29;163:58. doi: 10.1186/s41065-026-00671-0 (PMC13154459; doi:10.1186/s41065-026-00671-0)
Supplement: Supplementary file 1 — Supplementary Material 1. List of 42 NMRGs. [file 41065_2026_671_MOESM1_ESM.xlsx]

## Sheet: NMRGs
Additional file 1 List of 42 NMRGs.
Symbol
AOX1	NMNAT3	NT5M	PARP16
BST1	NMRK1	SLC5A8	PARP14
CD38	NNMT	SLC22A13	PARP10
ENPP1	NNT	RNLS	NMRK2
ENPP3	NT5C	PTGS2	NAXE
NADK	NT5C1A	PTGIS	NAXD
NADSYN1	NT5C1B	PARP9	NAPRT
NAMPT	NT5C2	PARP8	NADK2
NMNAT1	NT5C3A	PARP6	CYP8B1
NMNAT2	NT5E	PARP4	QPRT
PNP	NUDT12
