# Supplementary material for: Recognition and confirmation of key genes associated with nicotinamide metabolism in acute myocardial infarction
Source: Hereditas. 2026 Mar 29;163:58. doi: 10.1186/s41065-026-00671-0 (PMC13154459; doi:10.1186/s41065-026-00671-0)
Supplement: Supplementary file 2 — Supplementary Material 2. List of 297 key module genes related to nicotinamide metabolism in acute myocardial infarction identified through WGCNA. [file 41065_2026_671_MOESM2_ESM.xlsx]

## Sheet: modgene
Additional file 2 List of 297 key module genes related to nicotinamide metabolism in acute myocardial infarction identified through WGCNA.
Symbol
S100A8	ZDHHC8	APOL3	DDX10	MDH1	GART
RPL19	ATP1A1	CDK5RAP1	ALKBH8	POLE3	KIAA0963
LOC647099	DNMT1	HAL	COQ10A	IL1R2	BBS2
Septin9	TTC3	MGC4562	RAB11FIP5	ILF2	BXDC2
ATP6V0E1	VEGFB	CDK4	LIN7A	NADK	C3orf62
EEF2	MCM3	OGFOD1	PJA1	CYB5.M	C17orf25
CD81	ATP6V0E2L	AOF2	IL21R	CANT1	GNB2
CD247	BRD9	XPO4	ERBB2	CASC3	RFP
HLA.DPA1	SF3A3	ALKBH3	ANGEL1	THAP11	MCCC1
NDUFB8	SCAP1	RNMTL1	ZDHHC14	POGK	GORASP2
PTBP1	C20orf3	ILVBL	ALG9	CA4	SAAL1
EIF4B	LDHB	PRSS15	TRA16	SNRPA1	KIAA0020
MDH2	MTHFS	EP400	CD40LG	SDAD1	FLJ10357
EIF3S6IP	ATIC	POLR1C	HAPLN3	MGC14327	PXN
FAM62B	MMS19L	SLC7A6	TMEM97	ARRB2	FLJ13639
QARS	GRAMD1A	LMNB1	EPHA1	REPS2	TREM1
EIF3S7	EPRS	NELL2	CXCR3	PEA15	RASGRP4
AES	MRPL24	PLXNC1	TRIM32	RAFTLIN	LOC641996
DARS	TXLNA	DPH2	SARS2	ERGIC1	MRPS17
NDUFB11	DCTD	NAT10	ALDH18A1	PHC2	KIAA0372
CUTA	DDX24	COQ6	CDKN2B	ORM1	CEACAM4
RUNX3	ZBTB4	ANAPC1	C10orf35	TNFRSF10B	DGAT2
EVL	KCNJ15	LOC440731	HINT3	C10orf86	EGLN1
BRD2	PARP1	HIST1H4H	FBXL16	GPR97	FLJ14166
PABPC4	TAF1C	FBXL20	NOB1P	ROPN1L	GSPT2
SAE1	TJAP1	PLCG1	LOC653375	GAB2	LOC653117
CDC25B	AARS	GTPBP3	PORCN	BCL3	FTSJ1
MAL	DNAJA3	UNG	SLC41A1	CCT2	DKFZp761E198
CCND2	FAM126B	MTA1	LOC646066	TMEM109	MBOAT2
ANAPC5	LZTR1	LOC653907	SPON2	TMUB2	FLJ20272
ITGB7	GOT2	LGTN	CLIC5	NSUN2	FAM49A
BRPF1	ELP3	NMT2	C5orf20	RARS	ABHD2
IMP3	ADARB1	TRIM68	C20orf134	LOC652878	WDR67
APEX1	ENTPD1	PTPLAD1	DCP1B	DKC1	SDCCAG33
TUBB	SBK1	MARK3	C10orf132	TTC4	C10orf4
C21orf33	ZNF395	GOT1	LOC642691	FAM100B	EXOC2
DENND2D	EXOSC10	FLJ12949	LOC652324	BCL2	RAD50
FAM113B	RNMT	IARS	SEPX1	RRM1	MAN1C1
GTPBP6	TLR4	TRAP1	LOC341457	NIF3L1	NMNAT1
STAT5B	NCALD	ATP8B2	ATP6V0B	HSPA9B	KIAA1970
ABLIM1	SLC22A4	HIRIP3	CALM1	PRPS1	PFAS
AKR7A2	ADCK2	ZBTB9	DNAJC8	DDX47	KIAA0179
AKR1B1	C18orf17	TGFA	ETS1	NGDN	KIF27
STAT4	MAP3K4	TCEA3	HNRPD	TREML2	CCT4
DDX39	CCDC25	MORC2	FAM53C	GNL2	WDR43
WDR6	XTP3TPA	MRPL9	LPXN	UCKL1	DSCR1L2
RING1	NOL6	ASAH1	NONO	MDS028	TMEM48
PLEKHA1	FLT3LG	TCF3	STARD7	GTPBP4
RNPS1	NUP205	C10orf38	PPP1R15A	MRPS30
ORF1.FL49	SSBP4	URG4	ZNF467	UBTD1
