# Supplementary material for: Recognition and confirmation of key genes associated with nicotinamide metabolism in acute myocardial infarction
Source: Hereditas. 2026 Mar 29;163:58. doi: 10.1186/s41065-026-00671-0 (PMC13154459; doi:10.1186/s41065-026-00671-0)
Supplement: Supplementary file 7 — Supplementary Material 7. GO enrichment analysis results of feature genes. [file 41065_2026_671_MOESM7_ESM.xlsx]

## Sheet: 01.GO_sig
Additional file 7 GO enrichment analysis results of feature genes.
	ONTOLOGY	ID	Description	GeneRatio	BgRatio	pvalue	p.adjust	qvalue	geneID	Count	richFactor
GO:0048240	BP	GO:0048240	sperm capacitation	2025-02-17	32/18903	0.000371637670981065	0.134898752792406	0.0930880282427131	ABHD2/ROPN1L	2	0.0625
GO:0043113	BP	GO:0043113	receptor clustering	2025-02-17	57/18903	0.00118013466437772	0.134898752792406	0.0930880282427131	CD81/ITGB7	2	0.0350877192982456
GO:0050900	BP	GO:0050900	leukocyte migration	2025-03-17	398/18903	0.00505763609236989	0.134898752792406	0.0930880282427131	CD81/ITGB7/VEGFB	3	0.00753768844221105
GO:0050853	BP	GO:0050853	B cell receptor signaling pathway	2025-02-17	130/18903	0.00596575628901073	0.134898752792406	0.0930880282427131	PLEKHA1/CD81	2	0.0153846153846154
GO:0006639	BP	GO:0006639	acylglycerol metabolic process	2025-02-17	132/18903	0.00614496807495804	0.134898752792406	0.0930880282427131	ABHD2/SLC22A4	2	0.0151515151515152
GO:0006638	BP	GO:0006638	neutral lipid metabolic process	2025-02-17	133/18903	0.00623549543442414	0.134898752792406	0.0930880282427131	ABHD2/SLC22A4	2	0.0150375939849624
GO:0043401	BP	GO:0043401	steroid hormone mediated signaling pathway	2025-02-17	136/18903	0.0065107508718636	0.134898752792406	0.0930880282427131	ABHD2/PARP1	2	0.0147058823529412
GO:0001890	BP	GO:0001890	placenta development	2025-02-17	150/18903	0.0078673912718246	0.134898752792406	0.0930880282427131	EGLN1/PARP1	2	0.0133333333333333
GO:0046718	BP	GO:0046718	viral entry into host cell	2025-02-17	151/18903	0.00796879284043276	0.134898752792406	0.0930880282427131	CD81/ITGB7	2	0.0132450331125828
GO:0044409	BP	GO:0044409	entry into host	2025-02-17	158/18903	0.00869518877387247	0.134898752792406	0.0930880282427131	CD81/ITGB7	2	0.0126582278481013
GO:0002291	BP	GO:0002291	T cell activation via T cell receptor contact with antigen bound to MHC molecule on antigen presenting cell	2025-01-17	10/18903	0.00895909739755874	0.134898752792406	0.0930880282427131	CD81	1	0.1
GO:0015838	BP	GO:0015838	amino-acid betaine transport	2025-01-17	10/18903	0.00895909739755874	0.134898752792406	0.0930880282427131	SLC22A4	1	0.1
GO:0018401	BP	GO:0018401	peptidyl-proline hydroxylation to 4-hydroxy-L-proline	2025-01-17	10/18903	0.00895909739755874	0.134898752792406	0.0930880282427131	EGLN1	1	0.1
GO:0033483	BP	GO:0033483	gas homeostasis	2025-01-17	10/18903	0.00895909739755874	0.134898752792406	0.0930880282427131	EGLN1	1	0.1
GO:0050861	BP	GO:0050861	positive regulation of B cell receptor signaling pathway	2025-01-17	10/18903	0.00895909739755874	0.134898752792406	0.0930880282427131	CD81	1	0.1
GO:0051342	BP	GO:0051342	regulation of cyclic-nucleotide phosphodiesterase activity	2025-01-17	10/18903	0.00895909739755874	0.134898752792406	0.0930880282427131	EGLN1	1	0.1
GO:1904181	BP	GO:1904181	positive regulation of membrane depolarization	2025-01-17	10/18903	0.00895909739755874	0.134898752792406	0.0930880282427131	PARP1	1	0.1
GO:2000563	BP	GO:2000563	positive regulation of CD4-positive, alpha-beta T cell proliferation	2025-01-17	10/18903	0.00895909739755874	0.134898752792406	0.0930880282427131	CD81	1	0.1
GO:0019062	BP	GO:0019062	virion attachment to host cell	2025-01-17	11/18903	0.00985084012471948	0.134898752792406	0.0930880282427131	CD81	1	0.0909090909090909
GO:0033148	BP	GO:0033148	positive regulation of intracellular estrogen receptor signaling pathway	2025-01-17	11/18903	0.00985084012471948	0.134898752792406	0.0930880282427131	PARP1	1	0.0909090909090909
GO:0070189	BP	GO:0070189	kynurenine metabolic process	2025-01-17	11/18903	0.00985084012471948	0.134898752792406	0.0930880282427131	GOT2	1	0.0909090909090909
GO:0000012	BP	GO:0000012	single strand break repair	2025-01-17	12/18903	0.0107418276177254	0.134898752792406	0.0930880282427131	PARP1	1	0.0833333333333333
GO:0001553	BP	GO:0001553	luteinization	2025-01-17	12/18903	0.0107418276177254	0.134898752792406	0.0930880282427131	PLEKHA1	1	0.0833333333333333
GO:0002551	BP	GO:0002551	mast cell chemotaxis	2025-01-17	12/18903	0.0107418276177254	0.134898752792406	0.0930880282427131	VEGFB	1	0.0833333333333333
GO:0033145	BP	GO:0033145	positive regulation of intracellular steroid hormone receptor signaling pathway	2025-01-17	12/18903	0.0107418276177254	0.134898752792406	0.0930880282427131	PARP1	1	0.0833333333333333
GO:0033327	BP	GO:0033327	Leydig cell differentiation	2025-01-17	12/18903	0.0107418276177254	0.134898752792406	0.0930880282427131	PLEKHA1	1	0.0833333333333333
GO:0070213	BP	GO:0070213	protein auto-ADP-ribosylation	2025-01-17	12/18903	0.0107418276177254	0.134898752792406	0.0930880282427131	PARP1	1	0.0833333333333333
GO:1904350	BP	GO:1904350	regulation of protein catabolic process in the vacuole	2025-01-17	12/18903	0.0107418276177254	0.134898752792406	0.0930880282427131	CD81	1	0.0833333333333333
GO:0006575	BP	GO:0006575	cellular modified amino acid metabolic process	2025-02-17	180/18903	0.0111638737946339	0.134898752792406	0.0930880282427131	GOT2/SLC22A4	2	0.0111111111111111
GO:0044000	BP	GO:0044000	movement in host	2025-02-17	183/18903	0.0115219452930344	0.134898752792406	0.0930880282427131	CD81/ITGB7	2	0.0109289617486339
GO:0002863	BP	GO:0002863	positive regulation of inflammatory response to antigenic stimulus	2025-01-17	13/18903	0.0116320604762561	0.134898752792406	0.0930880282427131	CD81	1	0.0769230769230769
GO:0007183	BP	GO:0007183	SMAD protein complex assembly	2025-01-17	13/18903	0.0116320604762561	0.134898752792406	0.0930880282427131	PARP1	1	0.0769230769230769
GO:0009437	BP	GO:0009437	carnitine metabolic process	2025-01-17	13/18903	0.0116320604762561	0.134898752792406	0.0930880282427131	SLC22A4	1	0.0769230769230769
GO:0035745	BP	GO:0035745	T-helper 2 cell cytokine production	2025-01-17	13/18903	0.0116320604762561	0.134898752792406	0.0930880282427131	CD81	1	0.0769230769230769
GO:0044650	BP	GO:0044650	adhesion of symbiont to host cell	2025-01-17	13/18903	0.0116320604762561	0.134898752792406	0.0930880282427131	CD81	1	0.0769230769230769
GO:1903909	BP	GO:1903909	regulation of receptor clustering	2025-01-17	13/18903	0.0116320604762561	0.134898752792406	0.0930880282427131	CD81	1	0.0769230769230769
GO:2000551	BP	GO:2000551	regulation of T-helper 2 cell cytokine production	2025-01-17	13/18903	0.0116320604762561	0.134898752792406	0.0930880282427131	CD81	1	0.0769230769230769
GO:0048469	BP	GO:0048469	cell maturation	2025-02-17	187/18903	0.012007241399897	0.134898752792406	0.0930880282427131	ABHD2/ROPN1L	2	0.0106951871657754
GO:0007286	BP	GO:0007286	spermatid development	2025-02-17	189/18903	0.012253243540739	0.134898752792406	0.0930880282427131	ABHD2/ROPN1L	2	0.0105820105820106
GO:0015697	BP	GO:0015697	quaternary ammonium group transport	2025-01-17	14/18903	0.0125215392995438	0.134898752792406	0.0930880282427131	SLC22A4	1	0.0714285714285714
GO:0043650	BP	GO:0043650	dicarboxylic acid biosynthetic process	2025-01-17	14/18903	0.0125215392995438	0.134898752792406	0.0930880282427131	GOT2	1	0.0714285714285714
GO:0050930	BP	GO:0050930	induction of positive chemotaxis	2025-01-17	14/18903	0.0125215392995438	0.134898752792406	0.0930880282427131	VEGFB	1	0.0714285714285714
GO:1904044	BP	GO:1904044	response to aldosterone	2025-01-17	14/18903	0.0125215392995438	0.134898752792406	0.0930880282427131	PARP1	1	0.0714285714285714
GO:0009755	BP	GO:0009755	hormone-mediated signaling pathway	2025-02-17	192/18903	0.0126264173456602	0.134898752792406	0.0930880282427131	ABHD2/PARP1	2	0.0104166666666667
GO:0048515	BP	GO:0048515	spermatid differentiation	2025-02-17	196/18903	0.013131726585244	0.134898752792406	0.0930880282427131	ABHD2/ROPN1L	2	0.0102040816326531
GO:0001771	BP	GO:0001771	immunological synapse formation	2025-01-17	15/18903	0.0134102646863777	0.134898752792406	0.0930880282427131	CD81	1	0.0666666666666667
GO:0019511	BP	GO:0019511	peptidyl-proline hydroxylation	2025-01-17	15/18903	0.0134102646863777	0.134898752792406	0.0930880282427131	EGLN1	1	0.0666666666666667
GO:0051791	BP	GO:0051791	medium-chain fatty acid metabolic process	2025-01-17	15/18903	0.0134102646863777	0.134898752792406	0.0930880282427131	ABHD2	1	0.0666666666666667
GO:0060347	BP	GO:0060347	heart trabecula formation	2025-01-17	15/18903	0.0134102646863777	0.134898752792406	0.0930880282427131	EGLN1	1	0.0666666666666667
GO:0070863	BP	GO:0070863	positive regulation of protein exit from endoplasmic reticulum	2025-01-17	15/18903	0.0134102646863777	0.134898752792406	0.0930880282427131	CD81	1	0.0666666666666667
GO:0097531	BP	GO:0097531	mast cell migration	2025-01-17	15/18903	0.0134102646863777	0.134898752792406	0.0930880282427131	VEGFB	1	0.0666666666666667
GO:0051701	BP	GO:0051701	biological process involved in interaction with host	2025-02-17	203/18903	0.0140371398797603	0.134898752792406	0.0930880282427131	CD81/ITGB7	2	0.00985221674876847
GO:0044406	BP	GO:0044406	adhesion of symbiont to host	2025-01-17	16/18903	0.0142982372351033	0.134898752792406	0.0930880282427131	CD81	1	0.0625
GO:0045187	BP	GO:0045187	regulation of circadian sleep/wake cycle, sleep	2025-01-17	16/18903	0.0142982372351033	0.134898752792406	0.0930880282427131	PARP1	1	0.0625
GO:0050862	BP	GO:0050862	positive regulation of T cell receptor signaling pathway	2025-01-17	16/18903	0.0142982372351033	0.134898752792406	0.0930880282427131	CD81	1	0.0625
GO:0099170	BP	GO:0099170	postsynaptic modulation of chemical synaptic transmission	2025-01-17	16/18903	0.0142982372351033	0.134898752792406	0.0930880282427131	EGLN1	1	0.0625
GO:1901654	BP	GO:1901654	response to ketone	2025-02-17	205/18903	0.0143007293648217	0.134898752792406	0.0930880282427131	ABHD2/PARP1	2	0.00975609756097561
GO:0071383	BP	GO:0071383	cellular response to steroid hormone stimulus	2025-02-17	209/18903	0.014834391654915	0.134898752792406	0.0930880282427131	ABHD2/PARP1	2	0.00956937799043062
GO:0006103	BP	GO:0006103	2-oxoglutarate metabolic process	2025-01-17	17/18903	0.0151854575436227	0.134898752792406	0.0930880282427131	GOT2	1	0.0588235294117647
GO:0006577	BP	GO:0006577	amino-acid betaine metabolic process	2025-01-17	17/18903	0.0151854575436227	0.134898752792406	0.0930880282427131	SLC22A4	1	0.0588235294117647
GO:0090713	BP	GO:0090713	immunological memory process	2025-01-17	17/18903	0.0151854575436227	0.134898752792406	0.0930880282427131	CD81	1	0.0588235294117647
GO:0002573	BP	GO:0002573	myeloid leukocyte differentiation	2025-02-17	218/18903	0.016066458661186	0.134898752792406	0.0930880282427131	CD81/PARP1	2	0.00917431192660551
GO:0002830	BP	GO:0002830	positive regulation of type 2 immune response	2025-01-17	18/18903	0.0160719262093941	0.134898752792406	0.0930880282427131	CD81	1	0.0555555555555556
GO:0009068	BP	GO:0009068	aspartate family amino acid catabolic process	2025-01-17	18/18903	0.0160719262093941	0.134898752792406	0.0930880282427131	GOT2	1	0.0555555555555556
GO:0043649	BP	GO:0043649	dicarboxylic acid catabolic process	2025-01-17	18/18903	0.0160719262093941	0.134898752792406	0.0930880282427131	GOT2	1	0.0555555555555556
GO:0050802	BP	GO:0050802	circadian sleep/wake cycle, sleep	2025-01-17	18/18903	0.0160719262093941	0.134898752792406	0.0930880282427131	PARP1	1	0.0555555555555556
GO:0051900	BP	GO:0051900	regulation of mitochondrial depolarization	2025-01-17	18/18903	0.0160719262093941	0.134898752792406	0.0930880282427131	PARP1	1	0.0555555555555556
GO:0060391	BP	GO:0060391	positive regulation of SMAD protein signal transduction	2025-01-17	18/18903	0.0160719262093941	0.134898752792406	0.0930880282427131	PARP1	1	0.0555555555555556
GO:0035743	BP	GO:0035743	CD4-positive, alpha-beta T cell cytokine production	2025-01-17	19/18903	0.0169576438294331	0.134898752792406	0.0930880282427131	CD81	1	0.0526315789473684
GO:0010940	BP	GO:0010940	positive regulation of necrotic cell death	2025-01-17	20/18903	0.0178426110003135	0.134898752792406	0.0930880282427131	PARP1	1	0.05
GO:0042749	BP	GO:0042749	regulation of circadian sleep/wake cycle	2025-01-17	20/18903	0.0178426110003135	0.134898752792406	0.0930880282427131	PARP1	1	0.05
GO:0051882	BP	GO:0051882	mitochondrial depolarization	2025-01-17	20/18903	0.0178426110003135	0.134898752792406	0.0930880282427131	PARP1	1	0.05
GO:1903579	BP	GO:1903579	negative regulation of ATP metabolic process	2025-01-17	20/18903	0.0178426110003135	0.134898752792406	0.0930880282427131	PARP1	1	0.05
GO:0002685	BP	GO:0002685	regulation of leukocyte migration	2025-02-17	231/18903	0.0179215137899314	0.134898752792406	0.0930880282427131	CD81/VEGFB	2	0.00865800865800866
GO:0009067	BP	GO:0009067	aspartate family amino acid biosynthetic process	2025-01-17	21/18903	0.0187268283181651	0.134898752792406	0.0930880282427131	GOT2	1	0.0476190476190476
GO:0022410	BP	GO:0022410	circadian sleep/wake cycle process	2025-01-17	21/18903	0.0187268283181651	0.134898752792406	0.0930880282427131	PARP1	1	0.0476190476190476
GO:0071731	BP	GO:0071731	response to nitric oxide	2025-01-17	21/18903	0.0187268283181651	0.134898752792406	0.0930880282427131	EGLN1	1	0.0476190476190476
GO:0097529	BP	GO:0097529	myeloid leukocyte migration	2025-02-17	242/18903	0.0195594176852238	0.134898752792406	0.0930880282427131	CD81/VEGFB	2	0.00826446280991736
GO:0007039	BP	GO:0007039	protein catabolic process in the vacuole	2025-01-17	22/18903	0.0196102963786775	0.134898752792406	0.0930880282427131	CD81	1	0.0454545454545455
GO:0023019	BP	GO:0023019	signal transduction involved in regulation of gene expression	2025-01-17	22/18903	0.0196102963786775	0.134898752792406	0.0930880282427131	PARP1	1	0.0454545454545455
GO:0071404	BP	GO:0071404	cellular response to low-density lipoprotein particle stimulus	2025-01-17	22/18903	0.0196102963786775	0.134898752792406	0.0930880282427131	CD81	1	0.0454545454545455
GO:0046395	BP	GO:0046395	carboxylic acid catabolic process	2025-02-17	243/18903	0.0197113735479358	0.134898752792406	0.0930880282427131	GOT2/ABHD2	2	0.00823045267489712
GO:0016054	BP	GO:0016054	organic acid catabolic process	2025-02-17	247/18903	0.0203242404432667	0.134898752792406	0.0930880282427131	GOT2/ABHD2	2	0.00809716599190283
GO:0032042	BP	GO:0032042	mitochondrial DNA metabolic process	2025-01-17	23/18903	0.0204930157770969	0.134898752792406	0.0930880282427131	PARP1	1	0.0434782608695652
GO:0035739	BP	GO:0035739	CD4-positive, alpha-beta T cell proliferation	2025-01-17	23/18903	0.0204930157770969	0.134898752792406	0.0930880282427131	CD81	1	0.0434782608695652
GO:1900543	BP	GO:1900543	negative regulation of purine nucleotide metabolic process	2025-01-17	23/18903	0.0204930157770969	0.134898752792406	0.0930880282427131	PARP1	1	0.0434782608695652
GO:2000561	BP	GO:2000561	regulation of CD4-positive, alpha-beta T cell proliferation	2025-01-17	23/18903	0.0204930157770969	0.134898752792406	0.0930880282427131	CD81	1	0.0434782608695652
GO:2001169	BP	GO:2001169	regulation of ATP biosynthetic process	2025-01-17	23/18903	0.0204930157770969	0.134898752792406	0.0930880282427131	PARP1	1	0.0434782608695652
GO:0071695	BP	GO:0071695	anatomical structure maturation	2025-02-17	250/18903	0.0207891606125059	0.134898752792406	0.0930880282427131	ABHD2/ROPN1L	2	0.008
GO:0050851	BP	GO:0050851	antigen receptor-mediated signaling pathway	2025-02-17	252/18903	0.0211016032303621	0.134898752792406	0.0930880282427131	PLEKHA1/CD81	2	0.00793650793650794
GO:0097305	BP	GO:0097305	response to alcohol	2025-02-17	253/18903	0.0212585705619236	0.134898752792406	0.0930880282427131	GOT2/PARP1	2	0.00790513833992095
GO:0035162	BP	GO:0035162	embryonic hemopoiesis	2025-01-17	24/18903	0.0213749871082296	0.134898752792406	0.0930880282427131	FLT3LG	1	0.0416666666666667
GO:0042745	BP	GO:0042745	circadian sleep/wake cycle	2025-01-17	24/18903	0.0213749871082296	0.134898752792406	0.0930880282427131	PARP1	1	0.0416666666666667
GO:0050855	BP	GO:0050855	regulation of B cell receptor signaling pathway	2025-01-17	24/18903	0.0213749871082296	0.134898752792406	0.0930880282427131	CD81	1	0.0416666666666667
GO:0071294	BP	GO:0071294	cellular response to zinc ion	2025-01-17	24/18903	0.0213749871082296	0.134898752792406	0.0930880282427131	PARP1	1	0.0416666666666667
GO:0045980	BP	GO:0045980	negative regulation of nucleotide metabolic process	2025-01-17	25/18903	0.0222562109664405	0.134898752792406	0.0930880282427131	PARP1	1	0.04
GO:0046641	BP	GO:0046641	positive regulation of alpha-beta T cell proliferation	2025-01-17	25/18903	0.0222562109664405	0.134898752792406	0.0930880282427131	CD81	1	0.04
GO:0046697	BP	GO:0046697	decidualization	2025-01-17	25/18903	0.0222562109664405	0.134898752792406	0.0930880282427131	PARP1	1	0.04
GO:0050927	BP	GO:0050927	positive regulation of positive chemotaxis	2025-01-17	25/18903	0.0222562109664405	0.134898752792406	0.0930880282427131	VEGFB	1	0.04
GO:2000679	BP	GO:2000679	positive regulation of transcription regulatory region DNA binding	2025-01-17	25/18903	0.0222562109664405	0.134898752792406	0.0930880282427131	PARP1	1	0.04
GO:0002726	BP	GO:0002726	positive regulation of T cell cytokine production	2025-01-17	26/18903	0.0231366879456527	0.134898752792406	0.0930880282427131	CD81	1	0.0384615384615385
GO:0050857	BP	GO:0050857	positive regulation of antigen receptor-mediated signaling pathway	2025-01-17	26/18903	0.0231366879456527	0.134898752792406	0.0930880282427131	CD81	1	0.0384615384615385
GO:0050926	BP	GO:0050926	regulation of positive chemotaxis	2025-01-17	26/18903	0.0231366879456527	0.134898752792406	0.0930880282427131	VEGFB	1	0.0384615384615385
GO:0060343	BP	GO:0060343	trabecula formation	2025-01-17	26/18903	0.0231366879456527	0.134898752792406	0.0930880282427131	EGLN1	1	0.0384615384615385
GO:0009065	BP	GO:0009065	glutamine family amino acid catabolic process	2025-01-17	27/18903	0.0240164186393503	0.134898752792406	0.0930880282427131	GOT2	1	0.037037037037037
GO:0016540	BP	GO:0016540	protein autoprocessing	2025-01-17	27/18903	0.0240164186393503	0.134898752792406	0.0930880282427131	PARP1	1	0.037037037037037
GO:0018126	BP	GO:0018126	protein hydroxylation	2025-01-17	27/18903	0.0240164186393503	0.134898752792406	0.0930880282427131	EGLN1	1	0.037037037037037
GO:0042537	BP	GO:0042537	benzene-containing compound metabolic process	2025-01-17	27/18903	0.0240164186393503	0.134898752792406	0.0930880282427131	GOT2	1	0.037037037037037
GO:0070861	BP	GO:0070861	regulation of protein exit from endoplasmic reticulum	2025-01-17	27/18903	0.0240164186393503	0.134898752792406	0.0930880282427131	CD81	1	0.037037037037037
GO:1904357	BP	GO:1904357	negative regulation of telomere maintenance via telomere lengthening	2025-01-17	27/18903	0.0240164186393503	0.134898752792406	0.0930880282427131	PARP1	1	0.037037037037037
GO:0030431	BP	GO:0030431	sleep	2025-01-17	29/18903	0.0257736435419326	0.134898752792406	0.0930880282427131	PARP1	1	0.0344827586206897
GO:0044030	BP	GO:0044030	regulation of DNA methylation	2025-01-17	29/18903	0.0257736435419326	0.134898752792406	0.0930880282427131	PARP1	1	0.0344827586206897
GO:1902175	BP	GO:1902175	regulation of oxidative stress-induced intrinsic apoptotic signaling pathway	2025-01-17	29/18903	0.0257736435419326	0.134898752792406	0.0930880282427131	PARP1	1	0.0344827586206897
GO:0008209	BP	GO:0008209	androgen metabolic process	2025-01-17	30/18903	0.0266511389355844	0.134898752792406	0.0930880282427131	PLEKHA1	1	0.0333333333333333
GO:0060325	BP	GO:0060325	face morphogenesis	2025-01-17	30/18903	0.0266511389355844	0.134898752792406	0.0930880282427131	PLEKHA1	1	0.0333333333333333
GO:1903203	BP	GO:1903203	regulation of oxidative stress-induced neuron death	2025-01-17	30/18903	0.0266511389355844	0.134898752792406	0.0930880282427131	PARP1	1	0.0333333333333333
GO:0034599	BP	GO:0034599	cellular response to oxidative stress	2025-02-17	288/18903	0.0270585843548529	0.134898752792406	0.0930880282427131	PLEKHA1/PARP1	2	0.00694444444444444
GO:0000002	BP	GO:0000002	mitochondrial genome maintenance	2025-01-17	31/18903	0.0275278904132559	0.134898752792406	0.0930880282427131	PARP1	1	0.032258064516129
GO:0060390	BP	GO:0060390	regulation of SMAD protein signal transduction	2025-01-17	31/18903	0.0275278904132559	0.134898752792406	0.0930880282427131	PARP1	1	0.032258064516129
GO:0060544	BP	GO:0060544	regulation of necroptotic process	2025-01-17	32/18903	0.0284038985662326	0.134898752792406	0.0930880282427131	PARP1	1	0.03125
GO:0061384	BP	GO:0061384	heart trabecula morphogenesis	2025-01-17	32/18903	0.0284038985662326	0.134898752792406	0.0930880282427131	EGLN1	1	0.03125
GO:0001666	BP	GO:0001666	response to hypoxia	2025-02-17	296/18903	0.028465650618804	0.134898752792406	0.0930880282427131	EGLN1/VEGFB	2	0.00675675675675676
GO:0002828	BP	GO:0002828	regulation of type 2 immune response	2025-01-17	33/18903	0.0292791639853613	0.134898752792406	0.0930880282427131	CD81	1	0.0303030303030303
GO:0036475	BP	GO:0036475	neuron death in response to oxidative stress	2025-01-17	33/18903	0.0292791639853613	0.134898752792406	0.0930880282427131	PARP1	1	0.0303030303030303
GO:0042219	BP	GO:0042219	cellular modified amino acid catabolic process	2025-01-17	33/18903	0.0292791639853613	0.134898752792406	0.0930880282427131	GOT2	1	0.0303030303030303
GO:0050901	BP	GO:0050901	leukocyte tethering or rolling	2025-01-17	33/18903	0.0292791639853613	0.134898752792406	0.0930880282427131	ITGB7	1	0.0303030303030303
GO:0048511	BP	GO:0048511	rhythmic process	2025-02-17	302/18903	0.0295402151572571	0.134898752792406	0.0930880282427131	PLEKHA1/PARP1	2	0.00662251655629139
GO:0021700	BP	GO:0021700	developmental maturation	2025-02-17	304/18903	0.0299020361079821	0.134898752792406	0.0930880282427131	ABHD2/ROPN1L	2	0.00657894736842105
GO:0006536	BP	GO:0006536	glutamate metabolic process	2025-01-17	34/18903	0.0301536872610501	0.134898752792406	0.0930880282427131	GOT2	1	0.0294117647058824
GO:0055094	BP	GO:0055094	response to lipoprotein particle	2025-01-17	34/18903	0.0301536872610501	0.134898752792406	0.0930880282427131	CD81	1	0.0294117647058824
GO:0044403	BP	GO:0044403	biological process involved in symbiotic interaction	2025-02-17	307/18903	0.0304481497213026	0.134898752792406	0.0930880282427131	CD81/ITGB7	2	0.00651465798045603
GO:0036293	BP	GO:0036293	response to decreased oxygen levels	2025-02-17	309/18903	0.0308144703085095	0.134898752792406	0.0930880282427131	EGLN1/VEGFB	2	0.00647249190938511
GO:0001893	BP	GO:0001893	maternal placenta development	2025-01-17	35/18903	0.0310274689832699	0.134898752792406	0.0930880282427131	PARP1	1	0.0285714285714286
GO:0032205	BP	GO:0032205	negative regulation of telomere maintenance	2025-01-17	35/18903	0.0310274689832699	0.134898752792406	0.0930880282427131	PARP1	1	0.0285714285714286
GO:0033146	BP	GO:0033146	regulation of intracellular estrogen receptor signaling pathway	2025-01-17	35/18903	0.0310274689832699	0.134898752792406	0.0930880282427131	PARP1	1	0.0285714285714286
GO:0062098	BP	GO:0062098	regulation of programmed necrotic cell death	2025-01-17	35/18903	0.0310274689832699	0.134898752792406	0.0930880282427131	PARP1	1	0.0285714285714286
GO:0002429	BP	GO:0002429	immune response-activating cell surface receptor signaling pathway	2025-02-17	312/18903	0.0313673014561458	0.134898752792406	0.0930880282427131	PLEKHA1/CD81	2	0.00641025641025641
GO:0002757	BP	GO:0002757	immune response-activating signal transduction	2025-02-17	312/18903	0.0313673014561458	0.134898752792406	0.0930880282427131	PLEKHA1/CD81	2	0.00641025641025641
GO:0010613	BP	GO:0010613	positive regulation of cardiac muscle hypertrophy	2025-01-17	36/18903	0.0319005097415529	0.134898752792406	0.0930880282427131	PARP1	1	0.0277777777777778
GO:0060323	BP	GO:0060323	head morphogenesis	2025-01-17	36/18903	0.0319005097415529	0.134898752792406	0.0930880282427131	PLEKHA1	1	0.0277777777777778
GO:0090218	BP	GO:0090218	positive regulation of lipid kinase activity	2025-01-17	36/18903	0.0319005097415529	0.134898752792406	0.0930880282427131	CD81	1	0.0277777777777778
GO:0007281	BP	GO:0007281	germ cell development	2025-02-17	316/18903	0.0321106279098579	0.134898752792406	0.0930880282427131	ABHD2/ROPN1L	2	0.00632911392405063
GO:0019058	BP	GO:0019058	viral life cycle	2025-02-17	319/18903	0.0326727569027406	0.134898752792406	0.0930880282427131	CD81/ITGB7	2	0.00626959247648903
GO:0006471	BP	GO:0006471	protein ADP-ribosylation	2025-01-17	37/18903	0.0327728101249944	0.134898752792406	0.0930880282427131	PARP1	1	0.027027027027027
GO:0014742	BP	GO:0014742	positive regulation of muscle hypertrophy	2025-01-17	37/18903	0.0327728101249944	0.134898752792406	0.0930880282427131	PARP1	1	0.027027027027027
GO:0051385	BP	GO:0051385	response to mineralocorticoid	2025-01-17	37/18903	0.0327728101249944	0.134898752792406	0.0930880282427131	PARP1	1	0.027027027027027
GO:0071402	BP	GO:0071402	cellular response to lipoprotein particle stimulus	2025-01-17	37/18903	0.0327728101249944	0.134898752792406	0.0930880282427131	CD81	1	0.027027027027027
GO:0015849	BP	GO:0015849	organic acid transport	2025-02-17	324/18903	0.0336183982949439	0.134898752792406	0.0930880282427131	GOT2/SLC22A4	2	0.00617283950617284
GO:0002369	BP	GO:0002369	T cell cytokine production	2025-01-17	38/18903	0.0336443707222521	0.134898752792406	0.0930880282427131	CD81	1	0.0263157894736842
GO:0002724	BP	GO:0002724	regulation of T cell cytokine production	2025-01-17	38/18903	0.0336443707222521	0.134898752792406	0.0930880282427131	CD81	1	0.0263157894736842
GO:0042092	BP	GO:0042092	type 2 immune response	2025-01-17	38/18903	0.0336443707222521	0.134898752792406	0.0930880282427131	CD81	1	0.0263157894736842
GO:0072337	BP	GO:0072337	modified amino acid transport	2025-01-17	38/18903	0.0336443707222521	0.134898752792406	0.0930880282427131	SLC22A4	1	0.0263157894736842
GO:1901214	BP	GO:1901214	regulation of neuron death	2025-02-17	325/18903	0.0338088330009302	0.134898752792406	0.0930880282427131	EGLN1/PARP1	2	0.00615384615384615
GO:0046394	BP	GO:0046394	carboxylic acid biosynthetic process	2025-02-17	326/18903	0.033999701235552	0.134898752792406	0.0930880282427131	GOT2/ABHD2	2	0.00613496932515337
GO:0016053	BP	GO:0016053	organic acid biosynthetic process	2025-02-17	328/18903	0.0343827349615551	0.134898752792406	0.0930880282427131	GOT2/ABHD2	2	0.00609756097560976
GO:0007340	BP	GO:0007340	acrosome reaction	2025-01-17	39/18903	0.034515192121549	0.134898752792406	0.0930880282427131	ABHD2	1	0.0256410256410256
GO:0008210	BP	GO:0008210	estrogen metabolic process	2025-01-17	39/18903	0.034515192121549	0.134898752792406	0.0930880282427131	PLEKHA1	1	0.0256410256410256
GO:0032570	BP	GO:0032570	response to progesterone	2025-01-17	39/18903	0.034515192121549	0.134898752792406	0.0930880282427131	ABHD2	1	0.0256410256410256
GO:0043403	BP	GO:0043403	skeletal muscle tissue regeneration	2025-01-17	39/18903	0.034515192121549	0.134898752792406	0.0930880282427131	CD81	1	0.0256410256410256
GO:1905168	BP	GO:1905168	positive regulation of double-strand break repair via homologous recombination	2025-01-17	39/18903	0.034515192121549	0.134898752792406	0.0930880282427131	PARP1	1	0.0256410256410256
GO:0070482	BP	GO:0070482	response to oxygen levels	2025-02-17	337/18903	0.0361276273088976	0.134898752792406	0.0930880282427131	EGLN1/VEGFB	2	0.00593471810089021
GO:0014912	BP	GO:0014912	negative regulation of smooth muscle cell migration	2025-01-17	41/18903	0.0362546196769569	0.134898752792406	0.0930880282427131	ABHD2	1	0.024390243902439
GO:0046461	BP	GO:0046461	neutral lipid catabolic process	2025-01-17	41/18903	0.0362546196769569	0.134898752792406	0.0930880282427131	ABHD2	1	0.024390243902439
GO:0046464	BP	GO:0046464	acylglycerol catabolic process	2025-01-17	41/18903	0.0362546196769569	0.134898752792406	0.0930880282427131	ABHD2	1	0.024390243902439
GO:0048545	BP	GO:0048545	response to steroid hormone	2025-02-17	339/18903	0.0365200619382926	0.134898752792406	0.0930880282427131	ABHD2/PARP1	2	0.00589970501474926
GO:0002768	BP	GO:0002768	immune response-regulating cell surface receptor signaling pathway	2025-02-17	341/18903	0.0369141844206577	0.134898752792406	0.0930880282427131	PLEKHA1/CD81	2	0.00586510263929619
GO:0003351	BP	GO:0003351	epithelial cilium movement involved in extracellular fluid movement	2025-01-17	42/18903	0.0371232270073296	0.134898752792406	0.0930880282427131	ROPN1L	1	0.0238095238095238
GO:0062197	BP	GO:0062197	cellular response to chemical stress	2025-02-17	345/18903	0.037707466775718	0.134898752792406	0.0930880282427131	PLEKHA1/PARP1	2	0.00579710144927536
GO:0060412	BP	GO:0060412	ventricular septum morphogenesis	2025-01-17	43/18903	0.0379910974882628	0.134898752792406	0.0930880282427131	EGLN1	1	0.0232558139534884
GO:1900371	BP	GO:1900371	regulation of purine nucleotide biosynthetic process	2025-01-17	43/18903	0.0379910974882628	0.134898752792406	0.0930880282427131	PARP1	1	0.0232558139534884
GO:0045765	BP	GO:0045765	regulation of angiogenesis	2025-02-17	349/18903	0.0385074221930484	0.134898752792406	0.0930880282427131	EGLN1/VEGFB	2	0.00573065902578797
GO:0030808	BP	GO:0030808	regulation of nucleotide biosynthetic process	2025-01-17	44/18903	0.0388582317057972	0.134898752792406	0.0930880282427131	PARP1	1	0.0227272727272727
GO:0046640	BP	GO:0046640	regulation of alpha-beta T cell proliferation	2025-01-17	44/18903	0.0388582317057972	0.134898752792406	0.0930880282427131	CD81	1	0.0227272727272727
GO:0050856	BP	GO:0050856	regulation of T cell receptor signaling pathway	2025-01-17	44/18903	0.0388582317057972	0.134898752792406	0.0930880282427131	CD81	1	0.0227272727272727
GO:1905521	BP	GO:1905521	regulation of macrophage migration	2025-01-17	44/18903	0.0388582317057972	0.134898752792406	0.0930880282427131	CD81	1	0.0227272727272727
GO:1901342	BP	GO:1901342	regulation of vasculature development	2025-02-17	355/18903	0.0397197537776748	0.134898752792406	0.0930880282427131	EGLN1/VEGFB	2	0.00563380281690141
GO:0003254	BP	GO:0003254	regulation of membrane depolarization	2025-01-17	45/18903	0.0397246302455393	0.134898752792406	0.0930880282427131	PARP1	1	0.0222222222222222
GO:0006858	BP	GO:0006858	extracellular transport	2025-01-17	45/18903	0.0397246302455393	0.134898752792406	0.0930880282427131	ROPN1L	1	0.0222222222222222
GO:0008631	BP	GO:0008631	intrinsic apoptotic signaling pathway in response to oxidative stress	2025-01-17	45/18903	0.0397246302455393	0.134898752792406	0.0930880282427131	PARP1	1	0.0222222222222222
GO:0030890	BP	GO:0030890	positive regulation of B cell proliferation	2025-01-17	45/18903	0.0397246302455393	0.134898752792406	0.0930880282427131	CD81	1	0.0222222222222222
GO:0031295	BP	GO:0031295	T cell costimulation	2025-01-17	45/18903	0.0397246302455393	0.134898752792406	0.0930880282427131	CD81	1	0.0222222222222222
GO:0048512	BP	GO:0048512	circadian behavior	2025-01-17	45/18903	0.0397246302455393	0.134898752792406	0.0930880282427131	PARP1	1	0.0222222222222222
GO:1904646	BP	GO:1904646	cellular response to amyloid-beta	2025-01-17	45/18903	0.0397246302455393	0.134898752792406	0.0930880282427131	PARP1	1	0.0222222222222222
GO:2000516	BP	GO:2000516	positive regulation of CD4-positive, alpha-beta T cell activation	2025-01-17	45/18903	0.0397246302455393	0.134898752792406	0.0930880282427131	CD81	1	0.0222222222222222
GO:0070266	BP	GO:0070266	necroptotic process	2025-01-17	46/18903	0.0405902936926615	0.134898752792406	0.0930880282427131	PARP1	1	0.0217391304347826
GO:0042176	BP	GO:0042176	regulation of protein catabolic process	2025-02-17	361/18903	0.040946808739704	0.134898752792406	0.0930880282427131	CD81/EGLN1	2	0.00554016620498615
GO:0002861	BP	GO:0002861	regulation of inflammatory response to antigenic stimulus	2025-01-17	47/18903	0.0414552226318998	0.134898752792406	0.0930880282427131	CD81	1	0.0212765957446809
GO:0007622	BP	GO:0007622	rhythmic behavior	2025-01-17	47/18903	0.0414552226318998	0.134898752792406	0.0930880282427131	PARP1	1	0.0212765957446809
GO:0031294	BP	GO:0031294	lymphocyte costimulation	2025-01-17	47/18903	0.0414552226318998	0.134898752792406	0.0930880282427131	CD81	1	0.0212765957446809
GO:0046633	BP	GO:0046633	alpha-beta T cell proliferation	2025-01-17	47/18903	0.0414552226318998	0.134898752792406	0.0930880282427131	CD81	1	0.0212765957446809
GO:0060711	BP	GO:0060711	labyrinthine layer development	2025-01-17	47/18903	0.0414552226318998	0.134898752792406	0.0930880282427131	EGLN1	1	0.0212765957446809
GO:0061383	BP	GO:0061383	trabecula morphogenesis	2025-01-17	47/18903	0.0414552226318998	0.134898752792406	0.0930880282427131	EGLN1	1	0.0212765957446809
GO:0009066	BP	GO:0009066	aspartate family amino acid metabolic process	2025-01-17	48/18903	0.0423194176475585	0.134898752792406	0.0930880282427131	GOT2	1	0.0208333333333333
GO:0010171	BP	GO:0010171	body morphogenesis	2025-01-17	48/18903	0.0423194176475585	0.134898752792406	0.0930880282427131	PLEKHA1	1	0.0208333333333333
GO:0031297	BP	GO:0031297	replication fork processing	2025-01-17	48/18903	0.0423194176475585	0.134898752792406	0.0930880282427131	PARP1	1	0.0208333333333333
GO:0032527	BP	GO:0032527	protein exit from endoplasmic reticulum	2025-01-17	48/18903	0.0423194176475585	0.134898752792406	0.0930880282427131	CD81	1	0.0208333333333333
GO:0060976	BP	GO:0060976	coronary vasculature development	2025-01-17	48/18903	0.0423194176475585	0.134898752792406	0.0930880282427131	VEGFB	1	0.0208333333333333
GO:0070997	BP	GO:0070997	neuron death	2025-02-17	368/18903	0.0423967508776134	0.134898752792406	0.0930880282427131	EGLN1/PARP1	2	0.00543478260869565
GO:0018208	BP	GO:0018208	peptidyl-proline modification	2025-01-17	49/18903	0.0431828793235061	0.136709617958838	0.094337631106099	EGLN1	1	0.0204081632653061
GO:0007520	BP	GO:0007520	myoblast fusion	2025-01-17	50/18903	0.0440456082431785	0.137369966302982	0.0947933100804206	CD81	1	0.02
GO:0038084	BP	GO:0038084	vascular endothelial growth factor signaling pathway	2025-01-17	50/18903	0.0440456082431785	0.137369966302982	0.0947933100804206	VEGFB	1	0.02
GO:0089718	BP	GO:0089718	amino acid import across plasma membrane	2025-01-17	50/18903	0.0440456082431785	0.137369966302982	0.0947933100804206	SLC22A4	1	0.02
GO:0022602	BP	GO:0022602	ovulation cycle process	2025-01-17	51/18903	0.0449076049895778	0.138008737285044	0.0952340994130713	PLEKHA1	1	0.0196078431372549
GO:0030225	BP	GO:0030225	macrophage differentiation	2025-01-17	51/18903	0.0449076049895778	0.138008737285044	0.0952340994130713	PARP1	1	0.0196078431372549
GO:0060324	BP	GO:0060324	face development	2025-01-17	51/18903	0.0449076049895778	0.138008737285044	0.0952340994130713	PLEKHA1	1	0.0196078431372549
GO:0010043	BP	GO:0010043	response to zinc ion	2025-01-17	52/18903	0.0457688701452735	0.138626866305396	0.09566064458501	PARP1	1	0.0192307692307692
GO:0010939	BP	GO:0010939	regulation of necrotic cell death	2025-01-17	52/18903	0.0457688701452735	0.138626866305396	0.09566064458501	PARP1	1	0.0192307692307692
GO:0061462	BP	GO:0061462	protein localization to lysosome	2025-01-17	52/18903	0.0457688701452735	0.138626866305396	0.09566064458501	CD81	1	0.0192307692307692
GO:0044282	BP	GO:0044282	small molecule catabolic process	2025-02-17	385/18903	0.0459988214513537	0.138656734518435	0.0956812553986858	GOT2/ABHD2	2	0.00519480519480519
GO:0097300	BP	GO:0097300	programmed necrotic cell death	2025-01-17	53/18903	0.0466294042924027	0.139225235564994	0.096073554366487	PARP1	1	0.0188679245283019
GO:2000677	BP	GO:2000677	regulation of transcription regulatory region DNA binding	2025-01-17	53/18903	0.0466294042924027	0.139225235564994	0.096073554366487	PARP1	1	0.0188679245283019
GO:0030520	BP	GO:0030520	intracellular estrogen receptor signaling pathway	2025-01-17	54/18903	0.047489208012669	0.141123589848969	0.0973835298373004	PARP1	1	0.0185185185185185
GO:1904645	BP	GO:1904645	response to amyloid-beta	2025-01-17	55/18903	0.0483482818873465	0.141948283423781	0.0979526166316149	PARP1	1	0.0181818181818182
GO:0002253	BP	GO:0002253	activation of immune response	2025-02-17	397/18903	0.0486087293853877	0.141948283423781	0.0979526166316149	PLEKHA1/CD81	2	0.00503778337531486
GO:0046486	BP	GO:0046486	glycerolipid metabolic process	2025-02-17	399/18903	0.0490490147186932	0.141948283423781	0.0979526166316149	ABHD2/SLC22A4	2	0.0050125313283208
GO:0015695	BP	GO:0015695	organic cation transport	2025-01-17	56/18903	0.049206626497274	0.141948283423781	0.0979526166316149	SLC22A4	1	0.0178571428571429
GO:0042908	BP	GO:0042908	xenobiotic transport	2025-01-17	56/18903	0.049206626497274	0.141948283423781	0.0979526166316149	SLC22A4	1	0.0178571428571429
GO:0097197	CC	GO:0097197	tetraspanin-enriched microdomain	2025-01-16	10/19869	0.00802543825266955	0.158361908365882	0.117970004612641	CD81	1	0.1
GO:0097524	CC	GO:0097524	sperm plasma membrane	2025-01-16	14/19869	0.0112186742094016	0.158361908365882	0.117970004612641	ABHD2	1	0.0714285714285714
GO:0035102	CC	GO:0035102	PRC1 complex	2025-01-16	15/19869	0.0120154760836223	0.158361908365882	0.117970004612641	PHC2	1	0.0666666666666667
GO:0030130	CC	GO:0030130	clathrin coat of trans-Golgi network vesicle	2025-01-16	18/19869	0.0144022714282179	0.158361908365882	0.117970004612641	NCALD	1	0.0555555555555556
GO:0012510	CC	GO:0012510	trans-Golgi network transport vesicle membrane	2025-01-16	20/19869	0.0159904640012593	0.158361908365882	0.117970004612641	NCALD	1	0.05
GO:0031514	CC	GO:0031514	motile cilium	2025-02-16	244/19869	0.0160913422123709	0.158361908365882	0.117970004612641	ABHD2/ROPN1L	2	0.00819672131147541
GO:0030125	CC	GO:0030125	clathrin vesicle coat	2025-01-16	30/19869	0.0238955019042973	0.158361908365882	0.117970004612641	NCALD	1	0.0333333333333333
GO:0008305	CC	GO:0008305	integrin complex	2025-01-16	31/19869	0.0246827226296129	0.158361908365882	0.117970004612641	ITGB7	1	0.032258064516129
GO:0043596	CC	GO:0043596	nuclear replication fork	2025-01-16	33/19869	0.0262553787894431	0.158361908365882	0.117970004612641	PARP1	1	0.0303030303030303
GO:0031519	CC	GO:0031519	PcG protein complex	2025-01-16	34/19869	0.0270408150638616	0.158361908365882	0.117970004612641	PHC2	1	0.0294117647058824
GO:0030140	CC	GO:0030140	trans-Golgi network transport vesicle	2025-01-16	37/19869	0.0293935616987768	0.158361908365882	0.117970004612641	NCALD	1	0.027027027027027
GO:0030118	CC	GO:0030118	clathrin coat	2025-01-16	44/19869	0.0348625781324017	0.158361908365882	0.117970004612641	NCALD	1	0.0227272727272727
GO:0000152	CC	GO:0000152	nuclear ubiquitin ligase complex	2025-01-16	45/19869	0.0356415036683355	0.158361908365882	0.117970004612641	PHC2	1	0.0222222222222222
GO:0001772	CC	GO:0001772	immunological synapse	2025-01-16	45/19869	0.0356415036683355	0.158361908365882	0.117970004612641	CD81	1	0.0222222222222222
GO:0098636	CC	GO:0098636	protein complex involved in cell adhesion	2025-01-16	52/19869	0.0410775030511271	0.158361908365882	0.117970004612641	ITGB7	1	0.0192307692307692
GO:0005925	CC	GO:0005925	focal adhesion	2025-02-16	422/19869	0.0443756364245749	0.158361908365882	0.117970004612641	CD81/ITGB7	2	0.004739336492891
GO:0030120	CC	GO:0030120	vesicle coat	2025-01-16	57/19869	0.0449427572573819	0.158361908365882	0.117970004612641	NCALD	1	0.0175438596491228
GO:0030660	CC	GO:0030660	Golgi-associated vesicle membrane	2025-01-16	57/19869	0.0449427572573819	0.158361908365882	0.117970004612641	NCALD	1	0.0175438596491228
GO:0030055	CC	GO:0030055	cell-substrate junction	2025-02-16	432/19869	0.0462904039838733	0.158361908365882	0.117970004612641	CD81/ITGB7	2	0.00462962962962963
GO:0001618	MF	GO:0001618	virus receptor activity	2025-02-17	77/18432	0.00224937423333531	0.0678967491792624	0.0419887790977018	CD81/ITGB7	2	0.025974025974026
GO:0140272	MF	GO:0140272	exogenous protein binding	2025-02-17	78/18432	0.00230731829037933	0.0678967491792624	0.0419887790977018	CD81/ITGB7	2	0.0256410256410256
GO:0030165	MF	GO:0030165	PDZ domain binding	2025-02-17	82/18432	0.00254612809422234	0.0678967491792624	0.0419887790977018	PLEKHA1/SLC22A4	2	0.024390243902439
GO:1990782	MF	GO:1990782	protein tyrosine kinase binding	2025-02-17	119/18432	0.00527610042685875	0.0880808789804381	0.0544710698957972	CEACAM4/FLT3LG	2	0.0168067226890756
GO:0019842	MF	GO:0019842	vitamin binding	2025-02-17	149/18432	0.00815243064675813	0.0880808789804381	0.0544710698957972	GOT2/EGLN1	2	0.0134228187919463
GO:0005178	MF	GO:0005178	integrin binding	2025-02-17	156/18432	0.00890538101344809	0.0880808789804381	0.0544710698957972	CD81/ITGB7	2	0.0128205128205128
GO:0015651	MF	GO:0015651	quaternary ammonium group transmembrane transporter activity	2025-01-17	11/18432	0.0101014704241016	0.0880808789804381	0.0544710698957972	SLC22A4	1	0.0909090909090909
GO:1990459	MF	GO:1990459	transferrin receptor binding	2025-01-17	11/18432	0.0101014704241016	0.0880808789804381	0.0544710698957972	CD81	1	0.0909090909090909
GO:0031543	MF	GO:0031543	peptidyl-proline dioxygenase activity	2025-01-17	12/18432	0.0110150079629318	0.0880808789804381	0.0544710698957972	EGLN1	1	0.0833333333333333
GO:0005172	MF	GO:0005172	vascular endothelial growth factor receptor binding	2025-01-17	14/18432	0.012839703132967	0.0880808789804381	0.0544710698957972	VEGFB	1	0.0714285714285714
GO:0047372	MF	GO:0047372	acylglycerol lipase activity	2025-01-17	15/18432	0.0137508620561262	0.0880808789804381	0.0544710698957972	ABHD2	1	0.0666666666666667
GO:0031418	MF	GO:0031418	L-ascorbic acid binding	2025-01-17	20/18432	0.0182947958482349	0.0880808789804381	0.0544710698957972	EGLN1	1	0.05
GO:1990404	MF	GO:1990404	NAD+-protein ADP-ribosyltransferase activity	2025-01-17	22/18432	0.0201068463287826	0.0880808789804381	0.0544710698957972	PARP1	1	0.0454545454545455
GO:0003950	MF	GO:0003950	NAD+ ADP-ribosyltransferase activity	2025-01-17	23/18432	0.0210116906314661	0.0880808789804381	0.0544710698957972	PARP1	1	0.0434782608695652
GO:0003707	MF	GO:0003707	nuclear steroid receptor activity	2025-01-17	24/18432	0.0219157484976874	0.0880808789804381	0.0544710698957972	ABHD2	1	0.0416666666666667
GO:0008483	MF	GO:0008483	transaminase activity	2025-01-17	24/18432	0.0219157484976874	0.0880808789804381	0.0544710698957972	GOT2	1	0.0416666666666667
GO:0070412	MF	GO:0070412	R-SMAD binding	2025-01-17	24/18432	0.0219157484976874	0.0880808789804381	0.0544710698957972	PARP1	1	0.0416666666666667
GO:0016769	MF	GO:0016769	transferase activity, transferring nitrogenous groups	2025-01-17	25/18432	0.0228190205682839	0.0880808789804381	0.0544710698957972	GOT2	1	0.04
GO:0004806	MF	GO:0004806	triglyceride lipase activity	2025-01-17	26/18432	0.0237215074836059	0.0880808789804381	0.0544710698957972	ABHD2	1	0.0384615384615385
GO:0072349	MF	GO:0072349	modified amino acid transmembrane transporter activity	2025-01-17	26/18432	0.0237215074836059	0.0880808789804381	0.0544710698957972	SLC22A4	1	0.0384615384615385
GO:0008198	MF	GO:0008198	ferrous iron binding	2025-01-17	27/18432	0.024623209883518	0.0880808789804381	0.0544710698957972	EGLN1	1	0.037037037037037
GO:0023026	MF	GO:0023026	MHC class II protein complex binding	2025-01-17	27/18432	0.024623209883518	0.0880808789804381	0.0544710698957972	CD81	1	0.037037037037037
GO:0015101	MF	GO:0015101	organic cation transmembrane transporter activity	2025-01-17	29/18432	0.0264242636941314	0.0880808789804381	0.0544710698957972	SLC22A4	1	0.0344827586206897
GO:0043325	MF	GO:0043325	phosphatidylinositol-3,4-bisphosphate binding	2025-01-17	29/18432	0.0264242636941314	0.0880808789804381	0.0544710698957972	PLEKHA1	1	0.0344827586206897
GO:0023023	MF	GO:0023023	MHC protein complex binding	2025-01-17	36/18432	0.0327033336260907	0.100625641926433	0.062229015401873	CD81	1	0.0277777777777778
GO:0042056	MF	GO:0042056	chemoattractant activity	2025-01-17	36/18432	0.0327033336260907	0.100625641926433	0.062229015401873	VEGFB	1	0.0277777777777778
GO:0030331	MF	GO:0030331	nuclear estrogen receptor binding	2025-01-17	39/18432	0.0353826787274466	0.101093367792705	0.0625182669244357	PARP1	1	0.0256410256410256
GO:0043014	MF	GO:0043014	alpha-tubulin binding	2025-01-17	39/18432	0.0353826787274466	0.101093367792705	0.0625182669244357	NCALD	1	0.0256410256410256
GO:0042287	MF	GO:0042287	MHC protein binding	2025-01-17	42/18432	0.0380550376537536	0.104979414217251	0.0649214798448791	CD81	1	0.0238095238095238
GO:0016763	MF	GO:0016763	pentosyltransferase activity	2025-01-17	48/18432	0.0433788652629463	0.115676974034524	0.0715370760476659	PARP1	1	0.0208333333333333
GO:0015485	MF	GO:0015485	cholesterol binding	2025-01-17	51/18432	0.0460303679893233	0.1186686447783	0.073387188218159	CD81	1	0.0196078431372549
GO:0051287	MF	GO:0051287	NAD binding	2025-01-17	53/18432	0.0477941920458748	0.1186686447783	0.073387188218159	PARP1	1	0.0188679245283019
GO:0030170	MF	GO:0030170	pyridoxal phosphate binding	2025-01-17	55/18432	0.049554946414139	0.1186686447783	0.073387188218159	GOT2	1	0.0181818181818182
