# Supplementary material for: Recognition and confirmation of key genes associated with nicotinamide metabolism in acute myocardial infarction
Source: Hereditas. 2026 Mar 29;163:58. doi: 10.1186/s41065-026-00671-0 (PMC13154459; doi:10.1186/s41065-026-00671-0)
Supplement: Supplementary file 8 — Supplementary Material 8. KEGG pathway enrichment analysis results of feature genes in AMI. [file 41065_2026_671_MOESM8_ESM.xlsx]

## Sheet: KEGG_res
Additional file 8 KEGG pathway enrichment analysis results of feature genes in AMI.
	ID	Description	GeneRatio	BgRatio	pvalue	p.adjust	qvalue	geneID	Count
hsa04151	hsa04151	PI3K-Akt signaling pathway	2025-03-11	362/8848	0.0087697	0.173666	0.147801	ITGB7/VEGFB/FLT3LG	3
hsa04217	hsa04217	Necroptosis	2025-02-11	159/8848	0.0158679	0.173666	0.147801	STAT4/PARP1	2
hsa00360	hsa00360	Phenylalanine metabolism	2025-01-11	16/8848	0.0197237	0.173666	0.147801	GOT2	1
hsa04510	hsa04510	Focal adhesion	2025-02-11	203/8848	0.0251393	0.173666	0.147801	ITGB7/VEGFB	2
hsa00220	hsa00220	Arginine biosynthesis	2025-01-11	23/8848	0.028241	0.173666	0.147801	GOT2	1
hsa04014	hsa04014	Ras signaling pathway	2025-02-11	238/8848	0.0337696	0.173666	0.147801	VEGFB/FLT3LG	2
hsa01210	hsa01210	2-Oxocarboxylic acid metabolism	2025-01-11	33/8848	0.040292	0.173666	0.147801	GOT2	1
hsa00350	hsa00350	Tyrosine metabolism	2025-01-11	36/8848	0.0438807	0.173666	0.147801	GOT2	1
hsa00250	hsa00250	Alanine, aspartate and glutamate metabolism	2025-01-11	37/8848	0.0450742	0.173666	0.147801	GOT2	1
