# Supplementary material for: Recognition and confirmation of key genes associated with nicotinamide metabolism in acute myocardial infarction
Source: Hereditas. 2026 Mar 29;163:58. doi: 10.1186/s41065-026-00671-0 (PMC13154459; doi:10.1186/s41065-026-00671-0)
Supplement: Supplementary file 10 — Supplementary Material 10. GSEA results of ITGB7 in AMI. [file 41065_2026_671_MOESM10_ESM.xlsx]

## Sheet: 02.ITGB7_gsea_res
Additional file 10 GSEA results of ITGB7 in AMI.
	ID	Description	setSize	enrichmentScore	NES	pvalue	p.adjust	qvalue	rank	leading_edge	core_enrichment
KEGG_OLFACTORY_TRANSDUCTION	KEGG_OLFACTORY_TRANSDUCTION	KEGG_OLFACTORY_TRANSDUCTION	377	-0.611413	-3.39336	0.0000000000000000000000000000000000000000000000000000000000103145946517961	0.00000000000000000000000000000000000000000000000000000000188757082127869	0.000000000000000000000000000000000000000000000000000000000694877955489424	6485	tags=63%, list=25%, signal=47%	OR52I1/OR51M1/CALML6/OR2M3/OR4K17/OR1D5/OR1S1/OR52J3/OR4N2/OR4C12/OR10G3/OR5B12/OR4D1/OR4K14/GUCY2D/OR2F2/OR8D2/OR51I2/OR1N2/OR51I1/OR4D5/OR8H2/OR8B12/OR5T3/OR6F1/OR7A17/OR51A7/OR3A2/OR3A1/OR5T2/OR52W1/OR7G3/OR7D4/OR4K1/OR4C6/OR8D1/OR5K1/OR8G1/OR9G1/OR1G1/OR2J3/OR52E4/OR10A6/CAMK2A/OR4X1/OR5D14/OR8J1/OR52L1/OR2B11/OR2T34/OR2A7/OR6A2/OR5B21/OR5D13/OR2T27/OR2AE1/OR10AD1/OR1C1/OR4C16/OR51B4/OR10J5/O…
KEGG_RIBOSOME	KEGG_RIBOSOME	KEGG_RIBOSOME	84	0.842483306927869	3.38882284505755	0.00000000000000000000000000000000000000272034402452672	0.000000000000000000000000000000000000248911478244195	0.0000000000000000000000000000000000000916326408261632	1664	tags=77%, list=7%, signal=73%	UBA52/RPS2/RPS27/RPL41/RPS25/RPS12/RPLP2/RPL18A/RPL38/RPS29/RPS27A/RPS16/RPL6/RPS11/RPS10/RPL19/RPL8/RPSA/RPL18/RPS3/RPS6/RPL3/RPLP1/RPL11/RPS15A/RPL12/RPL35A/RPL10A/RPS17/RPL27A/RPS5/RPS15/RPS19/RPL27/RPL30/RPS9/RPL36AL/FAU/RPL17/RPLP0/RPL39/RPS20/RPL9/RPL24/RPL35/RPL4/RPS13/RPS4X/RPL36/RPL37A/RPS3A/RPL15/RPS18/RPS24/RPL5/RPL13A/RPL21/RPL22/RPL26/RPS28/RPL31/RPS26/RPS23/RPS27L/RPS4Y1
KEGG_HUNTINGTONS_DISEASE	KEGG_HUNTINGTONS_DISEASE	KEGG_HUNTINGTONS_DISEASE	147	0.596609530248663	2.58649636624755	0.00000000000000000124378401499076	0.0000000000000000758708249144367	0.0000000000000000279305884068102	5755	tags=61%, list=23%, signal=48%	GPX1/CREB1/COX4I1/AP2S1/SOD2/NDUFA1/COX8A/COX6B1/COX5B/COX7C/NDUFB8/COX7A2/NDUFA3/SLC25A5/COX6C/UQCRH/NDUFA4/NDUFB2/SOD1/VDAC3/SDHB/UQCRFS1/COX5A/NDUFB3/HDAC1/DCTN2/NDUFS5/NDUFS7/NDUFB5/NDUFS8/NDUFB6/CLTB/CYC1/POLR2F/COX6A1/POLR2G/AP2M1/NDUFS3/NDUFV1/CLTA/NDUFB7/NDUFV2/CREB5/NDUFA8/POLR2A/APAF1/BAX/CREBBP/NDUFB10/PLCB2/NDUFS4/VDAC1/NDUFAB1/UQCRC1/POLR2C/SP1/SIN3A/SDHC/NDUFA9/CASP3/POLR2I/SDHA/NDU…
KEGG_OXIDATIVE_PHOSPHORYLATION	KEGG_OXIDATIVE_PHOSPHORYLATION	KEGG_OXIDATIVE_PHOSPHORYLATION	91	0.679094696827426	2.74728843185747	0.00000000000000000632129623357763	0.000000000000000289199302686177	0.000000000000000106463936565518	3465	tags=62%, list=14%, signal=53%	COX4I1/ATP6V0C/ATP6V1B2/ATP6V0E1/ATP6V0B/NDUFA1/COX8A/COX6B1/COX5B/COX7C/PPA2/NDUFB8/COX7A2/NDUFA3/COX6C/ATP6V1E1/UQCRH/NDUFA4/NDUFB2/ATP6V0D1/ATP6AP1/SDHB/UQCRFS1/COX5A/NDUFB3/ATP6V1F/TCIRG1/COX17/NDUFS5/NDUFS7/NDUFA11/ATP6V1A/NDUFB5/NDUFS8/NDUFB6/CYC1/ATP6V1G1/COX6A1/ATP6V1D/NDUFS3/NDUFV1/PPA1/NDUFB7/NDUFV2/NDUFA8/NDUFB10/NDUFS4/ATP6V0A1/NDUFAB1/UQCRC1/SDHC/NDUFA9/SDHA/NDUFA7/COX7B/LHPP
KEGG_SPLICEOSOME	KEGG_SPLICEOSOME	KEGG_SPLICEOSOME	91	0.673743919808257	2.72564177804779	0.0000000000000000219516359925845	0.000000000000000803429877328593	0.000000000000000295769411268507	6393	tags=78%, list=25%, signal=59%	SNRPD2/PCBP1/HSPA6/DDX5/HSPA8/SNRPG/RBM22/SNRPB/SF3B5/SYF2/ZMAT2/SNRPF/SF3B1/HSPA1A/LSM7/LSM2/SNRPB2/SF3B4/THOC3/SF3B2/CCDC12/DHX15/U2AF2/SNRPA1/SF3A2/LSM3/SF3A3/DHX16/ACIN1/PHF5A/PRPF8/CDC40/WBP11/LSM4/PRPF3/DDX42/EFTUD2/USP39/LSM5/PQBP1/PRPF31/RBMX/DDX23/TRA2A/CTNNBL1/PLRG1/PRPF4/U2AF1/HSPA1B/XAB2/SLU7/RBM17/SF3B3/RBM25/SNRPC/HSPA1L/SNRPA/PPIE/PRPF19/AQR/PPIH/MAGOH/NCBP2/SNRPD3/SMNDC1/THOC2/SF3…
KEGG_LYSOSOME	KEGG_LYSOSOME	KEGG_LYSOSOME	115	0.625228140639038	2.63559829385946	0.0000000000000000407065970853869	0.0000000000000012415512111043	0.000000000000000457056528678028	5729	tags=63%, list=23%, signal=49%	GGA1/ATP6V0C/NPC2/PSAP/ATP6V0B/LAPTM5/GNS/SLC11A1/CTSB/CD68/IGF2R/PPT1/LAMP1/ATP6V0D1/HEXB/ATP6AP1/CTSH/AP1S2/TCIRG1/LAMP2/CLTB/CTSS/IDS/CLTA/CTSD/TPP1/LIPA/AP1M1/GLB1/AP3B1/MCOLN1/CTSZ/M6PR/ATP6V0A1/SGSH/SCARB2/GLA/DNASE2/GUSB/CTSC/GALC/AP3M1/AP4B1/MANBA/MAN2B1/GNPTG/CTSW/CLN3/GGA2/SORT1/AP1G1/ENTPD4/NEU1/NAGPA/GAA/CD63/GNPTAB/FUCA1/GGA3/AP3S1/NPC1/SUMF1/AP3D1/ARSA/CTNS/ACP5/ATP6V1H/AP3M2/ARSG/S…
KEGG_FC_GAMMA_R_MEDIATED_PHAGOCYTOSIS	KEGG_FC_GAMMA_R_MEDIATED_PHAGOCYTOSIS	KEGG_FC_GAMMA_R_MEDIATED_PHAGOCYTOSIS	87	0.651350167997953	2.62351353456831	0.00000000000000669160218372892	0.000000000000174937599946056	0.0000000000000644003819185942	4118	tags=54%, list=16%, signal=45%	ARPC2/RAC2/LYN/ARPC3/FCGR2A/WAS/CFL1/NCF1/ARPC4/DOCK2/SYK/PRKCD/PLCG2/ARPC5/AKT1/RAC1/HCK/MARCKS/RPS6KB2/ARPC1B/MAPK3/CRKL/PIK3CD/MAPK1/WASF2/RAF1/PAK1/DNM2/MARCKSL1/PIK3R2/CDC42/PTPRC/ARPC5L/PLA2G4B/LAT/INPP5D/GAB2/SPHK2/CRK/PIK3R1/ARPC1A/MAP2K1/PIK3CG/PIP5K1C/VAV1/VASP/FCGR1A
KEGG_ALZHEIMERS_DISEASE	KEGG_ALZHEIMERS_DISEASE	KEGG_ALZHEIMERS_DISEASE	132	0.574313556006038	2.46052412656069	0.0000000000000129096414048705	0.000000000000295308047136413	0.000000000000108712769725225	3274	tags=46%, list=13%, signal=40%	COX4I1/GAPDH/NDUFA1/COX8A/COX6B1/COX5B/CALM2/COX7C/SNCA/NDUFB8/COX7A2/NDUFA3/COX6C/TNFRSF1A/CALM1/UQCRH/NDUFA4/NDUFB2/CALM3/SDHB/UQCRFS1/COX5A/NDUFB3/MME/NDUFS5/NDUFS7/NCSTN/MAPK3/NDUFB5/MAPK1/NDUFS8/NDUFB6/CYC1/APH1A/CAPN1/COX6A1/NDUFS3/PPP3R1/NDUFV1/NDUFB7/NDUFV2/PPP3CB/IL1B/NDUFA8/APAF1/GSK3B/NDUFB10/FADD/PLCB2/NDUFS4/NDUFAB1/UQCRC1/ITPR3/ATF6/BID/SDHC/NDUFA9/CASP3/SDHA/NDUFA7/COX7B
KEGG_INSULIN_SIGNALING_PATHWAY	KEGG_INSULIN_SIGNALING_PATHWAY	KEGG_INSULIN_SIGNALING_PATHWAY	130	0.561501722416492	2.41184893979433	0.000000000000144842118904639	0.00000000000294512308439432	0.000000000001084198316947	5436	tags=50%, list=21%, signal=40%	RPS6/FLOT2/CALM2/HK1/MKNK2/CALM1/RHOQ/PPP1CA/CALM3/AKT1/MAP2K2/PRKAR1A/FLOT1/RPS6KB2/PPP1CC/MAPK3/CRKL/HK3/PIK3CD/MAPK1/RAPGEF1/MKNK1/RAF1/PTPN1/SHC1/PHKA2/PYGL/GRB2/GSK3B/EXOC7/PIK3R2/PPP1CB/ARAF/INPP5D/FBP1/CRK/CBLB/EIF4E2/PIK3R1/RHEB/PHKB/MAP2K1/PIK3CG/PRKCZ/PDPK1/PRKAG1/IKBKB/IRS2/PRKAA1/PRKAB1/PYGB/PCK2/CBL/FASN/PRKAG2/RPS6KB1/ELK1/KRAS/PRKX/BAD/TSC1/MAPK9/PPP1R3D/SOCS2/PHKG2
KEGG_ENDOCYTOSIS	KEGG_ENDOCYTOSIS	KEGG_ENDOCYTOSIS	156	0.531580336188892	2.32237359122951	0.000000000000656941153973403	0.0000000000116110498036348	0.00000000000427441580346637	6212	tags=53%, list=24%, signal=40%	F2R/HLA-A/HLA-B/AP2S1/HLA-E/RAB11FIP1/HSPA6/RAB31/EHD1/HSPA8/SH3KBP1/RAB5B/HLA-F/EPN1/SH3GLB2/CHMP2A/CSF1R/SH3GLB1/VPS28/HGS/VPS37C/CLTB/TSG101/HSPA1A/AP2M1/VPS4B/CLTA/RAB11A/VPS37B/IL2RB/RAB5C/IQSEC1/ARRB2/DNM2/HLA-C/CHMP1B/CXCR4/PSD4/CHMP4B/STAMBP/CDC42/ADRB2/CHMP4A/GRK6/RABEP1/CBLB/RAB22A/ARRB1/HSPA1B/TFRC/EHD4/WWP1/PRKCZ/CHMP5/PIP5K1C/HSPA1L/VPS25/LDLRAP1/HLA-G/CBL/RAB11FIP3/SMAP1/GRK5/ARFGAP…
KEGG_UBIQUITIN_MEDIATED_PROTEOLYSIS	KEGG_UBIQUITIN_MEDIATED_PROTEOLYSIS	KEGG_UBIQUITIN_MEDIATED_PROTEOLYSIS	122	0.570203222597477	2.42434360870485	0.000000000000697931955409742	0.0000000000116110498036348	0.00000000000427441580346637	6824	tags=61%, list=27%, signal=45%	AIRE/UBE2L6/UBE2D3/UBE2I/RNF7/DDB1/UBE2M/UBE2F/VHL/SAE1/BIRC3/ANAPC5/ANAPC13/MAP3K1/CDC34/CDC26/RBX1/PIAS1/CDC16/PIAS4/UBE2E1/UBE2A/UBE2J1/STUB1/SIAH1/CBLB/HERC1/BIRC2/UBE2L3/UBE2S/UBE2N/UBE2E3/ANAPC11/CUL4A/TRIP12/ANAPC4/MGRN1/FBXW11/UBE3C/WWP1/UBE3A/UBE2Z/CUL2/KEAP1/PRPF19/HERC4/SKP2/UBE2Q2/CBL/UBE2G1/UBE2G2/COP1/UBE2O/SYVN1/UBE4B/WWP2/KLHL9/ANAPC1/CDC23/PML/FBXW7/UBE2H/CUL5/UBE2E2/ITCH/FBXW8/U…
KEGG_PARKINSONS_DISEASE	KEGG_PARKINSONS_DISEASE	KEGG_PARKINSONS_DISEASE	87	0.618187411280857	2.48994031179887	0.00000000000129689666792512	0.000000000019777674185858	0.00000000000728082339887784	3274	tags=56%, list=13%, signal=49%	UBB/COX4I1/NDUFA1/COX8A/COX6B1/COX5B/COX7C/UBE2L6/SNCA/NDUFB8/COX7A2/NDUFA3/SLC25A5/COX6C/UQCRH/NDUFA4/NDUFB2/VDAC3/SDHB/UQCRFS1/COX5A/NDUFB3/NDUFS5/NDUFS7/NDUFB5/NDUFS8/NDUFB6/CYC1/COX6A1/NDUFS3/NDUFV1/NDUFB7/NDUFV2/NDUFA8/APAF1/UBE2J1/NDUFB10/NDUFS4/VDAC1/NDUFAB1/UQCRC1/PARK7/SDHC/NDUFA9/CASP3/UBE2L3/SDHA/NDUFA7/COX7B
KEGG_NEUROTROPHIN_SIGNALING_PATHWAY	KEGG_NEUROTROPHIN_SIGNALING_PATHWAY	KEGG_NEUROTROPHIN_SIGNALING_PATHWAY	120	0.562502370458629	2.38440886020576	0.00000000000211374864397475	0.0000000000287322246045388	0.0000000000105772929231549	7094	tags=62%, list=28%, signal=45%	ARHGDIB/YWHAZ/CALM2/YWHAB/NFKBIA/CSK/RHOA/CALM1/YWHAH/NFKB1/PRKCD/CALM3/ATF4/PLCG2/AKT1/RAC1/MAP2K2/YWHAQ/MAPK3/CRKL/PIK3CD/MAPK1/RPS6KA1/RAPGEF1/MAP3K1/RAF1/ARHGDIA/SHC1/GRB2/BAX/GSK3B/MAP3K5/PIK3R2/IRAK1/CDC42/CRK/CAMK2G/RPS6KA5/PIK3R1/BCL2/MAP3K3/MAGED1/RIPK2/IRAK3/MAP2K1/SORT1/PIK3CG/ZNF274/PDPK1/IKBKB/IRS2/KIDINS220/KRAS/PRDM4/PTPN11/IRAK4/BAD/MAPK9/YWHAG/PLCG1/RPS6KA4/NRAS/ABL1/MAPK14/NFKBI…
KEGG_PATHWAYS_IN_CANCER	KEGG_PATHWAYS_IN_CANCER	KEGG_PATHWAYS_IN_CANCER	313	0.436580717018521	2.05931963544357	0.00000000000219809368559313	0.0000000000287322246045388	0.0000000000105772929231549	6396	tags=42%, list=25%, signal=32%	MSH3/CSF3R/NCOA4/RAC2/TPM3/BCL2L1/STAT1/EGLN2/STK4/NFKBIA/RXRA/RHOA/RALB/RASSF5/NFKB1/GSTP1/TGFBR2/HSP90AA1/ETS1/PLCG2/AKT1/RAC1/CSF2RA/RALGDS/MAP2K2/HDAC1/MMP9/STAT3/CSF1R/SPI1/ITGB1/RARA/E2F2/VHL/MAPK3/CRKL/BIRC3/PIK3CD/MAPK1/STAT5A/HSP90B1/AXIN1/STAT5B/PTEN/RAF1/CEBPA/RBX1/HSP90AB1/PIAS1/IKBKG/RASSF1/PIAS4/CTNNA1/RALA/VEGFB/CDKN1B/GRB2/BAX/GSK3B/CREBBP/FADD/LEF1/PIK3R2/CTBP1/ARAF/CDC42/TPR/BID…
KEGG_PROTEASOME	KEGG_PROTEASOME	KEGG_PROTEASOME	42	0.746451252445033	2.59833245436613	0.00000000000371915875951603	0.0000000000453737368660955	0.0000000000167035902181772	3920	tags=76%, list=15%, signal=65%	PSME1/PSMD12/PSMB10/PSMB3/PSMB1/PSMA6/PSMB9/PSMC1/PSMB6/PSMB4/PSMD4/PSMB8/PSMF1/POMP/PSME2/PSMA5/PSMA1/PSMD6/PSMB2/PSMC2/PSMB7/PSMD7/PSMA4/PSME4/PSMC5/PSMC6/PSME3/PSMC3/PSMD2/PSMD1/PSMD8/PSMA3
KEGG_CHRONIC_MYELOID_LEUKEMIA	KEGG_CHRONIC_MYELOID_LEUKEMIA	KEGG_CHRONIC_MYELOID_LEUKEMIA	72	0.636667247842882	2.48330879456336	0.00000000000491811428645832	0.000000000056250932151367	0.0000000000207078496271929	5093	tags=58%, list=20%, signal=47%	BCL2L1/NFKBIA/NFKB1/TGFBR2/AKT1/MAP2K2/HDAC1/E2F2/MAPK3/CRKL/PIK3CD/MAPK1/STAT5A/STAT5B/RAF1/SHC1/IKBKG/CDKN1B/GRB2/PIK3R2/CTBP1/ARAF/CDKN1A/GAB2/CRK/CBLB/E2F3/PIK3R1/RUNX1/MYC/HDAC2/SMAD4/MAP2K1/PIK3CG/IKBKB/SMAD3/CDK4/CBL/CHUK/KRAS/PTPN11/BAD
KEGG_T_CELL_RECEPTOR_SIGNALING_PATHWAY	KEGG_T_CELL_RECEPTOR_SIGNALING_PATHWAY	KEGG_T_CELL_RECEPTOR_SIGNALING_PATHWAY	105	0.56833342500681	2.35125709657954	0.0000000000178375891212641	0.000000000192016400540667	0.0000000000706876596755977	7552	tags=70%, list=30%, signal=49%	CD247/NFKBIA/RHOA/PTPN6/CD3D/NFKB1/AKT1/IL10/MAP2K2/CD8A/MAPK3/PIK3CD/MAPK1/FYN/PPP3R1/RAF1/ITK/IKBKG/PPP3CB/PAK1/GRB2/GSK3B/PIK3R2/ZAP70/PAK2/CDC42/PTPRC/LAT/CD3E/CBLB/MAP3K7/PRKCQ/PIK3R1/NCK2/FOS/CD3G/MAP2K1/NCK1/PIK3CG/PDPK1/IKBKB/VAV1/CARD11/PPP3CC/CDK4/CBL/CHUK/VAV3/KRAS/MAPK9/PLCG1/MAP3K8/ICOS/LCK/TNF/NFATC3/CD4/NRAS/NFAT5/MAPK14/NFKBIE/LCP2/RELA/NFATC1/MAPK13/NFKBIB/MAP3K14/CD8B/RASGRP1/MA…
KEGG_NEUROACTIVE_LIGAND_RECEPTOR_INTERACTION	KEGG_NEUROACTIVE_LIGAND_RECEPTOR_INTERACTION	KEGG_NEUROACTIVE_LIGAND_RECEPTOR_INTERACTION	250	-0.389131	-2.04973	0.0000000000266352455241057	0.000000000270791662828408	0.000000000099687468628232	5814	tags=39%, list=23%, signal=31%	GH1/GABRA4/GRM3/GRIK3/NPY1R/TAAR2/TRHR/ADRB3/GALR3/GRM8/HTR2B/F2RL2/CALCR/GLRA1/SSTR1/P2RY4/GALR1/SSTR4/HTR2C/PRSS1/GABRA6/UTS2R/ADCYAP1R1/TAAR5/DRD5/P2RY1/LHB/GLRA3/TACR2/GRIA2/MLNR/BRS3/NPFFR1/GPR50/FSHB/AGTR1/GABRB2/HTR1A/GNRHR/GRM5/CHRM4/GABRR1/GABRG3/HTR1F/GRIN3A/NPBWR1/GRIK1/GALR2/GLRA2/PRLHR/PLG/CRHR2/EDNRA/GLP2R/HRH3/DRD2/LHCGR/GRIA1/GRIN2D/GRM1/GABRA3/TSHB/THRB/PRSS2/GRM6/SSTR5/PRL/HCRTR…
KEGG_PATHOGENIC_ESCHERICHIA_COLI_INFECTION	KEGG_PATHOGENIC_ESCHERICHIA_COLI_INFECTION	KEGG_PATHOGENIC_ESCHERICHIA_COLI_INFECTION	47	0.705481661405113	2.52818635595758	0.00000000007881902366604	0.000000000759151648993964	0.000000000279469114383743	3746	tags=62%, list=15%, signal=53%	ACTB/ACTG1/ROCK2/ARPC2/CD14/HCLS1/YWHAZ/ARPC3/WAS/TUBA1A/ARPC4/RHOA/ARHGEF2/ARPC5/YWHAQ/ITGB1/ARPC1B/LY96/FYN/TUBB/TUBB1/NCL/TLR5/CDC42/ARPC5L/NCK2/ARPC1A/TLR4/NCK1
KEGG_NATURAL_KILLER_CELL_MEDIATED_CYTOTOXICITY	KEGG_NATURAL_KILLER_CELL_MEDIATED_CYTOTOXICITY	KEGG_NATURAL_KILLER_CELL_MEDIATED_CYTOTOXICITY	133	0.522023395645299	2.24072325046144	0.000000000156854508439772	0.00000000143521875222392	0.000000000528352028428707	6521	tags=57%, list=26%, signal=43%	HLA-A/TYROBP/ITGB2/HLA-B/RAC2/FCER1G/HCST/IFNGR2/HLA-E/CD247/FCGR3B/PTPN6/IFNGR1/TNFSF10/SYK/PLCG2/RAC1/ICAM2/GZMB/MAP2K2/PRF1/MAPK3/PIK3CD/MAPK1/FYN/CD48/PPP3R1/IFNAR2/RAF1/IFNAR1/ITGAL/SHC1/PPP3CB/PAK1/GRB2/HLA-C/PIK3R2/ZAP70/KLRD1/ARAF/TNFRSF10B/BID/LAT/CASP3/PIK3R1/KIR2DL3/MICB/MAP2K1/PIK3CG/KIR2DL4/NCR3/VAV1/HLA-G/PPP3CC/PTK2B/VAV3/SH2D1A/KRAS/PTPN11/KLRC3/PLCG1/KIR3DL2/TNFRSF10C/KIR3DL1/PRK…
KEGG_CELL_CYCLE	KEGG_CELL_CYCLE	KEGG_CELL_CYCLE	112	0.546793069013958	2.29559479175833	0.000000000249842021725504	0.00000000217719476075082	0.000000000801498215059261	6559	tags=54%, list=26%, signal=40%	CCND3/YWHAZ/YWHAB/YWHAH/HDAC1/YWHAQ/CDKN2D/BUB3/CDC14B/E2F2/CDC25B/CCND2/ANAPC5/ANAPC13/RBL2/MAD2L2/CDC26/RBX1/CDC16/MCM3/CDKN1B/MCM7/GSK3B/RAD21/CREBBP/TFDP1/E2F4/ATM/CDKN1A/E2F3/MCM6/PRKDC/ANAPC11/MYC/ANAPC4/HDAC2/SMAD4/MAD1L1/STAG2/MCM5/ZBTB17/SMAD3/EP300/SKP2/CDK4/PTTG1/GADD45B/ANAPC1/CDC23/YWHAG/GADD45A/STAG1/CDK2/ABL1/CCNH/CDK6/PCNA/CDK7/CDKN2C/YWHAE
KEGG_B_CELL_RECEPTOR_SIGNALING_PATHWAY	KEGG_B_CELL_RECEPTOR_SIGNALING_PATHWAY	KEGG_B_CELL_RECEPTOR_SIGNALING_PATHWAY	72	0.610024229274092	2.37938819467424	0.000000000306987404427842	0.00000000255357704592251	0.00000000094005712360679	4831	tags=56%, list=19%, signal=45%	LILRB3/IFITM1/RAC2/LYN/DAPP1/CD81/NFKBIA/PTPN6/NFKB1/SYK/PLCG2/AKT1/RAC1/MAP2K2/CD79B/MAPK3/PIK3CD/MAPK1/CD79A/PPP3R1/RAF1/IKBKG/PPP3CB/GRB2/GSK3B/PIK3R2/BTK/INPP5D/PIK3R1/FOS/MAP2K1/PIK3CG/CD19/IKBKB/VAV1/CARD11/PPP3CC/CHUK/VAV3/KRAS
KEGG_LEISHMANIA_INFECTION	KEGG_LEISHMANIA_INFECTION	KEGG_LEISHMANIA_INFECTION	68	0.615796734353495	2.37972625173238	0.000000000329459526170957	0.00000000262135188214283	0.000000000965007307777632	6849	tags=75%, list=27%, signal=55%	ITGB2/CYBA/HLA-DRA/IFNGR2/FCGR2A/HLA-DPA1/STAT1/NFKBIA/FCGR3B/NCF1/HLA-DMB/NCF4/PTPN6/NFKB1/IFNGR1/HLA-DQA1/IL10/HLA-DMA/HLA-DRB4/ITGB1/MYD88/MAPK3/MAPK1/ITGAM/IL1B/MARCKSL1/NCF2/IRAK1/MAP3K7/HLA-DRB3/JAK1/HLA-DOB/TLR4/FOS/PTGS2/HLA-DOA/HLA-DQB1/FCGR1A/ELK1/IRAK4/HLA-DPB1/TNF/JAK2/FCGR3A/TLR2/MAPK14/RELA/MAPK13/HLA-DRB1/CR1/NFKBIB
KEGG_CHEMOKINE_SIGNALING_PATHWAY	KEGG_CHEMOKINE_SIGNALING_PATHWAY	KEGG_CHEMOKINE_SIGNALING_PATHWAY	179	0.476533606189878	2.12113097132538	0.0000000004388485798214	0.00000000334622042113817	0.00000000123185566265656	4886	tags=41%, list=19%, signal=34%	CCR6/ROCK2/CCL5/RAC2/LYN/FGR/WAS/STAT1/NFKBIA/GNAI2/NCF1/CSK/RHOA/STAT2/NFKB1/DOCK2/GNB1/PRKCD/AKT1/RAC1/HCK/CX3CR1/STAT3/MAPK3/CRKL/PIK3CD/MAPK1/CCR7/CXCL16/RASGRP2/STAT5B/RAF1/ITK/SHC1/IKBKG/GNG11/PAK1/GRB2/GSK3B/ARRB2/PLCB2/PIK3R2/CXCR4/GNG10/CDC42/CCR3/ELMO1/GRK6/CRK/CCR1/PIK3R1/ARRB1/MAP2K1/GNG5/PIK3CG/PRKCZ/CCL3L3/PPBP/PREX1/IKBKB/VAV1/ADCY3/CCR2/GNB5/PTK2B/CHUK/GRK5/VAV3/GNG2/GNAI3/KRAS/GN…
KEGG_APOPTOSIS	KEGG_APOPTOSIS	KEGG_APOPTOSIS	81	0.58531657668317	2.33226996156022	0.000000000526172084293277	0.00000000385157965702679	0.00000000141789530083241	8281	tags=72%, list=33%, signal=48%	BCL2L1/CFLAR/NFKBIA/TNFRSF1A/NFKB1/TNFSF10/AKT1/PRKAR1A/MYD88/BIRC3/PIK3CD/CAPN1/PPP3R1/IKBKG/PPP3CB/IL1B/APAF1/BAX/FADD/PIK3R2/IRAK1/TNFRSF10B/BID/ATM/RIPK1/TRADD/CASP3/BIRC2/PIK3R1/BCL2/IRAK3/PIK3CG/IKBKB/PPP3CC/CHUK/AIFM1/DFFA/PRKX/IRAK4/CASP9/BAD/TNFRSF10C/DFFB/TNF/RELA/MAP3K14/TNFRSF10A/ENDOG/TRAF2/CASP8/IRAK2/PPP3CA/CASP6/PIK3R5/PRKAR2A/CSF2RB/CYCS/CAPN2
KEGG_ANTIGEN_PROCESSING_AND_PRESENTATION	KEGG_ANTIGEN_PROCESSING_AND_PRESENTATION	KEGG_ANTIGEN_PROCESSING_AND_PRESENTATION	88	0.577852769782049	2.33320773169422	0.000000000549984670414889	0.00000000387104594945864	0.00000000142506149419243	5598	tags=58%, list=22%, signal=45%	HLA-A/B2M/HLA-B/CREB1/HLA-DRA/PSME1/HLA-E/HLA-DPA1/HSPA6/CD74/HSPA8/HLA-DMB/TAPBP/CTSB/HSP90AA1/TAP1/HLA-DQA1/HLA-F/HLA-DMA/HLA-DRB4/CD8A/IFI30/PSME2/HSPA1A/CTSS/HSP90AB1/RFXANK/HLA-C/KLRD1/RFX5/CANX/NFYC/PSME3/HLA-DRB3/KIR2DL3/HSPA4/HLA-DOB/HSPA1B/HLA-DOA/KIR2DL4/HLA-DQB1/HSPA1L/HLA-G/CALR/TAP2/LTA/KLRC3/KIR3DL2/HLA-DPB1/HSPA5/KIR3DL1
KEGG_ACUTE_MYELOID_LEUKEMIA	KEGG_ACUTE_MYELOID_LEUKEMIA	KEGG_ACUTE_MYELOID_LEUKEMIA	56	0.645458725649992	2.3920511786781	0.00000000171473630513978	0.0000000116221016237252	0.00000000427848434810706	5231	tags=57%, list=21%, signal=45%	PIM1/NFKB1/AKT1/PIM2/MAP2K2/STAT3/SPI1/RARA/RPS6KB2/MAPK3/PIK3CD/MAPK1/STAT5A/STAT5B/RAF1/CEBPA/IKBKG/GRB2/LEF1/PIK3R2/ARAF/PIK3R1/RUNX1/MYC/MAP2K1/PIK3CG/IKBKB/CHUK/RPS6KB1/KRAS/BAD/PML
KEGG_VIBRIO_CHOLERAE_INFECTION	KEGG_VIBRIO_CHOLERAE_INFECTION	KEGG_VIBRIO_CHOLERAE_INFECTION	51	0.651238291712429	2.37164904520524	0.00000000445862487564393	0.0000000291402982943871	0.0000000107275184977899	5746	tags=59%, list=23%, signal=46%	ACTB/ACTG1/ATP6V0C/GNAS/ATP6V1B2/ATP6V0E1/ATP6V0B/ATP6V1E1/ATP6V0D1/PLCG2/ATP6AP1/SEC61B/ATP6V1F/SEC61G/TCIRG1/ARF1/SEC61A1/ATP6V1A/ATP6V1G1/ATP6V1D/ATP6V0A1/KDELR2/ADCY3/KDELR1/PRKX/ATP6V1H/PLCG1/ATP6V0A2/ATP6V1C1/PRKCA
KEGG_RNA_DEGRADATION	KEGG_RNA_DEGRADATION	KEGG_RNA_DEGRADATION	46	0.663398043063824	2.36840697821025	0.00000000650227006832995	0.0000000410315662932545	0.0000000151050919917647	7082	tags=83%, list=28%, signal=60%	PNPT1/ENO1/LSM1/CNOT1/EXOSC1/LSM7/LSM2/DCP2/PAPOLA/LSM3/CNOT2/HSPD1/LSM4/LSM5/CNOT7/XRN2/EXOSC10/ZCCHC7/EXOSC3/XRN1/CNOT4/DCP1A/EXOSC7/CNOT6/CNOT10/CNOT8/EXOSC5/EXOSC6/EXOSC8/CNOT3/EXOSC9/ENO2/PARN/EXOSC4/DCPS/CNOT6L/EXOSC2/ENO3
KEGG_PROSTATE_CANCER	KEGG_PROSTATE_CANCER	KEGG_PROSTATE_CANCER	87	0.553237501173763	2.22833453259304	0.0000000128001558061918	0.0000000780809504177697	0.0000000287442095296938	5093	tags=45%, list=20%, signal=36%	CREB1/NFKBIA/NFKB1/GSTP1/HSP90AA1/ATF4/AKT1/MAP2K2/E2F2/MAPK3/PIK3CD/MAPK1/HSP90B1/PTEN/RAF1/CREB5/HSP90AB1/IKBKG/CDKN1B/GRB2/GSK3B/CREBBP/LEF1/PIK3R2/ARAF/CDKN1A/E2F3/PIK3R1/BCL2/CREB3L2/MAP2K1/PIK3CG/PDPK1/IKBKB/EP300/CHUK/KRAS/CASP9/BAD
KEGG_PANCREATIC_CANCER	KEGG_PANCREATIC_CANCER	KEGG_PANCREATIC_CANCER	69	0.586015926312375	2.27368380793088	0.0000000181081403529674	0.000000106896441438485	0.0000000393521556057695	5186	tags=54%, list=20%, signal=43%	RAC2/BCL2L1/STAT1/RALB/NFKB1/TGFBR2/AKT1/RAC1/ARHGEF6/RALGDS/STAT3/E2F2/MAPK3/PIK3CD/MAPK1/RAF1/IKBKG/RALA/VEGFB/PIK3R2/ARAF/CDC42/E2F3/PIK3R1/RALBP1/JAK1/SMAD4/MAP2K1/PIK3CG/IKBKB/SMAD3/CDK4/CHUK/KRAS/CASP9/BAD/MAPK9
KEGG_ERBB_SIGNALING_PATHWAY	KEGG_ERBB_SIGNALING_PATHWAY	KEGG_ERBB_SIGNALING_PATHWAY	84	0.549834907537096	2.21166767382769	0.0000000283582647014095	0.000000162173826261186	0.0000000597016098977043	6242	tags=51%, list=25%, signal=39%	PLCG2/AKT1/MAP2K2/RPS6KB2/MAPK3/CRKL/PIK3CD/MAPK1/STAT5A/STAT5B/RAF1/SHC1/PAK1/CDKN1B/GRB2/GSK3B/PIK3R2/PAK2/ARAF/CDKN1A/CRK/CBLB/CAMK2G/PIK3R1/NCK2/MYC/MAP2K1/NCK1/PIK3CG/MAP2K4/CBL/SRC/RPS6KB1/ELK1/KRAS/BAD/MAPK9/PLCG1/PTK2/PRKCA/NRAS/TGFA/ABL1
KEGG_EPITHELIAL_CELL_SIGNALING_IN_HELICOBACTER_PYLORI_INFECTION	KEGG_EPITHELIAL_CELL_SIGNALING_IN_HELICOBACTER_PYLORI_INFECTION	KEGG_EPITHELIAL_CELL_SIGNALING_IN_HELICOBACTER_PYLORI_INFECTION	63	0.590936762536493	2.23169541834752	0.0000000426116744098021	0.000000236301103545266	0.0000000869903401029453	6884	tags=68%, list=27%, signal=50%	CCL5/ATP6V0C/LYN/ATP6V1B2/ATP6V0E1/ATP6V0B/NFKBIA/CSK/ATP6V1E1/NFKB1/ATP6V0D1/PLCG2/RAC1/ATP6AP1/ATP6V1F/TCIRG1/ATP6V1A/ATP6V1G1/ATP6V1D/IKBKG/PAK1/ATP6V0A1/CDC42/CASP3/IKBKB/MAP2K4/ADAM17/CHUK/SRC/PTPN11/MAPK9/JAM3/ATP6V1H/PLCG1/ATP6V0A2/ATP6V1C1/NOD1/ATP6V1E2/MAPK14/RELA/ADAM10/MAPK13/MAP3K14
KEGG_REGULATION_OF_ACTIN_CYTOSKELETON	KEGG_REGULATION_OF_ACTIN_CYTOSKELETON	KEGG_REGULATION_OF_ACTIN_CYTOSKELETON	196	0.43351119529543	1.96027802778107	0.0000000496629018143218	0.000000267303265647674	0.0000000984032729447863	5794	tags=40%, list=23%, signal=31%	F2R/ACTB/ACTG1/ROCK2/ITGB2/PFN1/ARPC2/CD14/RAC2/ARPC3/WAS/MYH9/MSN/FGD3/CFL1/ACTN1/CSK/ARPC4/RHOA/CYFIP2/PPP1CA/ARPC5/RAC1/SSH2/ARHGEF6/VCL/MAP2K2/ITGB1/ITGAX/PPP1CC/ARPC1B/DIAPH1/MAPK3/CRKL/PIK3CD/MAPK1/WASF2/RAF1/ITGAL/ITGAM/PAK1/GNA13/SLC9A1/PIK3R2/ITGA5/PAK2/PPP1CB/ARAF/CDC42/IQGAP1/ARPC5L/CRK/ARHGEF7/RRAS/PIK3R1/ACTN4/ARPC1A/ARHGEF1/MAP2K1/PIK3CG/PIP5K1C/ITGB5/VAV1/SSH3/VAV3/KRAS/DIAPH2/GNA1…
KEGG_COLORECTAL_CANCER	KEGG_COLORECTAL_CANCER	KEGG_COLORECTAL_CANCER	61	0.591130457973263	2.21601992726828	0.00000005483186648343	0.000000286692330470506	0.000000105541036238783	5186	tags=51%, list=20%, signal=41%	MSH3/RAC2/RHOA/TGFBR2/AKT1/RAC1/RALGDS/MAPK3/PIK3CD/MAPK1/AXIN1/RAF1/BAX/GSK3B/LEF1/PIK3R2/ARAF/CASP3/PIK3R1/BCL2/MYC/FOS/SMAD4/MAP2K1/PIK3CG/SMAD3/MSH6/KRAS/CASP9/BAD/MAPK9
KEGG_NON_SMALL_CELL_LUNG_CANCER	KEGG_NON_SMALL_CELL_LUNG_CANCER	KEGG_NON_SMALL_CELL_LUNG_CANCER	52	0.626014828770888	2.2908360515457	0.0000000566665320550325	0.000000288054871279748	0.000000106042633085441	6281	tags=58%, list=25%, signal=44%	STK4/RXRA/RASSF5/PLCG2/AKT1/MAP2K2/E2F2/MAPK3/PIK3CD/MAPK1/RAF1/RASSF1/GRB2/PIK3R2/ARAF/E2F3/PIK3R1/MAP2K1/PIK3CG/PDPK1/CDK4/KRAS/CASP9/BAD/PLCG1/RXRB/PRKCA/NRAS/TGFA/CDK6
KEGG_ADHERENS_JUNCTION	KEGG_ADHERENS_JUNCTION	KEGG_ADHERENS_JUNCTION	68	0.571687296997165	2.20926678001042	0.0000000664239115317002	0.000000328529075954085	0.000000120942541622441	4286	tags=41%, list=17%, signal=34%	ACTB/ACTG1/RAC2/WAS/ACTN1/RHOA/PTPN6/TGFBR2/CSNK2B/RAC1/VCL/MAPK3/MAPK1/FYN/WASF2/PTPN1/ACP1/CTNNA1/CREBBP/LEF1/CDC42/IQGAP1/MAP3K7/ACTN4/SMAD4/SMAD3/CSNK2A2/EP300
KEGG_LEUKOCYTE_TRANSENDOTHELIAL_MIGRATION	KEGG_LEUKOCYTE_TRANSENDOTHELIAL_MIGRATION	KEGG_LEUKOCYTE_TRANSENDOTHELIAL_MIGRATION	108	0.505863335382947	2.09767352326705	0.00000011442130802769	0.000000551028930764929	0.000000202852180436902	5746	tags=44%, list=23%, signal=35%	ACTB/ACTG1/ROCK2/ITGB2/CYBA/RAC2/MSN/ACTN1/GNAI2/NCF1/NCF4/RHOA/RASSF5/PLCG2/RAC1/VCL/MMP9/ITGB1/SIPA1/PECAM1/PIK3CD/ITK/ITGAL/ITGAM/CTNNA1/PIK3R2/CYBB/CXCR4/NCF2/CDC42/CD99/PIK3R1/ACTN4/CLDN14/CLDN15/PIK3CG/VAV1/VASP/PTK2B/VAV3/GNAI3/PTPN11/JAM3/PXN/PLCG1/CTNNB1/PTK2/PRKCA
KEGG_PYRIMIDINE_METABOLISM	KEGG_PYRIMIDINE_METABOLISM	KEGG_PYRIMIDINE_METABOLISM	89	0.532387585174373	2.15279952953221	0.00000013662800409454	0.000000641100634597455	0.000000236010587369785	6718	tags=60%, list=26%, signal=44%	PNPT1/POLR1D/POLE4/UPP1/CDA/NME2/POLE3/POLR2F/POLR2G/POLR3GL/CANT1/POLD2/NT5C2/POLR2A/NT5C/NME4/NME1/NME3/POLR2C/DCTD/POLR3C/TXNRD1/POLR2I/ENTPD1/RRM1/AK3/POLD4/POLR3A/POLR2J3/UCKL1/NUDT2/NME6/ENTPD4/POLR2H/ENTPD6/POLR2B/POLR1C/POLR1E/ITPA/POLR2D/DCK/POLR3K/CTPS2/POLR3H/TXNRD2/TK2/NT5M/POLA2/PRIM1/DTYMK/POLR2L/UPRT/DPYD
KEGG_GRAFT_VERSUS_HOST_DISEASE	KEGG_GRAFT_VERSUS_HOST_DISEASE	KEGG_GRAFT_VERSUS_HOST_DISEASE	41	0.638352207164849	2.21679977917028	0.000000359419855992107	0.00000164434584116389	0.000000605338704828812	5836	tags=63%, list=23%, signal=49%	HLA-A/HLA-B/HLA-DRA/HLA-E/HLA-DPA1/HLA-DMB/HLA-DQA1/HLA-F/GZMB/HLA-DMA/HLA-DRB4/PRF1/IL1B/HLA-C/KLRD1/CD86/HLA-DRB3/KIR2DL3/HLA-DOB/HLA-DOA/HLA-DQB1/HLA-G/KIR3DL2/HLA-DPB1/KIR3DL1/TNF
KEGG_SMALL_CELL_LUNG_CANCER	KEGG_SMALL_CELL_LUNG_CANCER	KEGG_SMALL_CELL_LUNG_CANCER	82	0.518509287592266	2.06640083259911	0.00000108078944757338	0.00000482401143672998	0.00000177587996520402	6488	tags=48%, list=26%, signal=36%	BCL2L1/NFKBIA/RXRA/NFKB1/AKT1/ITGB1/E2F2/BIRC3/PIK3CD/PTEN/PIAS1/IKBKG/PIAS4/APAF1/CDKN1B/PIK3R2/BIRC2/E2F3/PIK3R1/BCL2/MYC/PTGS2/PIK3CG/IKBKB/SKP2/CDK4/CKS1B/TRAF5/CHUK/CASP9/MAX/RXRB/ITGA2B/PTK2/ITGA3/CDK2/CDK6/TRAF1/RELA
KEGG_VIRAL_MYOCARDITIS	KEGG_VIRAL_MYOCARDITIS	KEGG_VIRAL_MYOCARDITIS	70	0.547491294826366	2.12553363311506	0.00000117234886616121	0.00000510809148827382	0.00000188045933419341	4004	tags=44%, list=16%, signal=37%	HLA-A/ACTB/ACTG1/ITGB2/HLA-B/HLA-DRA/RAC2/MYH9/HLA-E/HLA-DPA1/HLA-DMB/RAC1/HLA-DQA1/HLA-F/HLA-DMA/HLA-DRB4/EIF4G2/PRF1/FYN/ITGAL/HLA-C/CD86/EIF4G1/BID/CD55/CASP3/HLA-DRB3/HLA-DOB/HLA-DOA/EIF4G3/HLA-DQB1
KEGG_VASOPRESSIN_REGULATED_WATER_REABSORPTION	KEGG_VASOPRESSIN_REGULATED_WATER_REABSORPTION	KEGG_VASOPRESSIN_REGULATED_WATER_REABSORPTION	43	0.620276514373296	2.17241296645885	0.00000143849048262302	0.00000612194786790728	0.00000225369377938491	5058	tags=53%, list=20%, signal=43%	ARHGDIB/CREB1/GNAS/RAB5B/DYNLL1/DCTN2/DYNC1LI2/NSF/ARHGDIA/CREB5/RAB11A/DCTN5/RAB5C/VAMP2/DCTN1/CREB3L2/DYNC1I2/DYNC1H1/ADCY3/RAB5A/PRKX/DCTN6/DYNLL2
KEGG_HEMATOPOIETIC_CELL_LINEAGE	KEGG_HEMATOPOIETIC_CELL_LINEAGE	KEGG_HEMATOPOIETIC_CELL_LINEAGE	87	0.504016071933131	2.03008005727678	0.00000201311502608933	0.00000837272840396245	0.00000308228137965831	4398	tags=40%, list=17%, signal=33%	CSF3R/CD14/HLA-DRA/GP1BB/CD44/CD3D/IL7R/CD37/CD2/CSF2RA/HLA-DRB4/CSF1R/MME/CD8A/IL1R2/ANPEP/CD7/GP9/ITGAM/IL1B/IL11RA/ITGA5/IL4R/CD36/CD33/CD55/CD3E/HLA-DRB3/TFRC/CD3G/CD19/FLT3LG/FCGR1A/CD5/IL6R
KEGG_RENAL_CELL_CARCINOMA	KEGG_RENAL_CELL_CARCINOMA	KEGG_RENAL_CELL_CARCINOMA	66	0.541347836346699	2.06893448450798	0.00000217621911811795	0.00000884995774701301	0.00000325796546338126	4999	tags=47%, list=20%, signal=38%	EGLN2/ETS1/AKT1/RAC1/MAP2K2/VHL/MAPK3/CRKL/PIK3CD/MAPK1/RAPGEF1/RAF1/RBX1/PAK1/VEGFB/GRB2/CREBBP/PIK3R2/PAK2/ARAF/CDC42/CRK/PIK3R1/MAP2K1/PIK3CG/CUL2/EP300/SLC2A1/KRAS/FH/PTPN11
KEGG_PURINE_METABOLISM	KEGG_PURINE_METABOLISM	KEGG_PURINE_METABOLISM	144	0.435606307520706	1.88365759836293	0.00000284630394671873	0.0000113233396141202	0.00000416850005926771	6969	tags=50%, list=27%, signal=37%	PDE4C/PNPT1/GUK1/POLR1D/IMPDH1/POLE4/DGUOK/NME2/POLE3/ADSL/APRT/POLR2F/POLR2G/POLR3GL/CANT1/PDE7A/GMPR/POLD2/NT5C2/POLR2A/NT5C/ATIC/NME4/NME1/NME3/NUDT5/PAPSS1/GMPR2/POLR2C/ADA/POLR3C/IMPDH2/POLR2I/ENTPD1/PDE4B/RRM1/AK2/PRPS1/POLD4/POLR3A/POLR2J3/HPRT1/NUDT2/NME6/ENTPD4/ADCY3/POLR2H/GMPS/GART/ENTPD6/ADK/PAICS/POLR2B/POLR1C/POLR1E/ITPA/POLR2D/DCK/POLR3K/ADCY7/POLR3H/PDE6D/NT5M/POLA2/PRIM1/NUDT9/PO…
KEGG_GLIOMA	KEGG_GLIOMA	KEGG_GLIOMA	63	0.546233588958846	2.06287216350277	0.00000296357058792893	0.0000115390088849148	0.00000424789513163385	6281	tags=46%, list=25%, signal=35%	CALM2/CALM1/CALM3/PLCG2/AKT1/MAP2K2/E2F2/MAPK3/PIK3CD/MAPK1/PTEN/RAF1/SHC1/GRB2/PIK3R2/ARAF/CDKN1A/CAMK2G/E2F3/PIK3R1/MAP2K1/PIK3CG/CDK4/KRAS/PLCG1/PRKCA/NRAS/TGFA/CDK6
KEGG_TYPE_I_DIABETES_MELLITUS	KEGG_TYPE_I_DIABETES_MELLITUS	KEGG_TYPE_I_DIABETES_MELLITUS	43	0.608196261795756	2.13010393697051	0.00000315642737270804	0.000012023460145415	0.00000442623784473143	4670	tags=53%, list=18%, signal=44%	HLA-A/HLA-B/HLA-DRA/HLA-E/HLA-DPA1/HLA-DMB/HLA-DQA1/HLA-F/GZMB/HLA-DMA/HLA-DRB4/PRF1/IL1B/ICA1/HLA-C/HSPD1/CD86/HLA-DRB3/HLA-DOB/HLA-DOA/HLA-DQB1/HLA-G/LTA
KEGG_NUCLEOTIDE_EXCISION_REPAIR	KEGG_NUCLEOTIDE_EXCISION_REPAIR	KEGG_NUCLEOTIDE_EXCISION_REPAIR	44	0.600507060267701	2.11954227279618	0.00000321939643237887	0.000012023460145415	0.00000442623784473143	7235	tags=64%, list=28%, signal=46%	DDB1/POLE4/POLE3/RPA2/RBX1/XPC/POLD2/CETN2/RAD23A/RPA3/RPA1/ERCC1/GTF2H5/CUL4A/POLD4/ERCC5/ERCC3/GTF2H4/LIG1/RFC1/CCNH/PCNA/CDK7/CUL4B/RFC5/RAD23B/RFC4/POLD3
KEGG_CELL_ADHESION_MOLECULES_CAMS	KEGG_CELL_ADHESION_MOLECULES_CAMS	KEGG_CELL_ADHESION_MOLECULES_CAMS	125	0.441370242298014	1.88001320585618	0.00000384353278261585	0.000014067329984374	0.00000517865469657715	4004	tags=29%, list=16%, signal=24%	HLA-A/ITGB2/HLA-B/ICAM3/HLA-DRA/SELL/HLA-E/HLA-DPA1/HLA-DMB/ICAM2/HLA-DQA1/CD2/HLA-F/HLA-DMA/HLA-DRB4/ITGB1/CD8A/CD6/PECAM1/GLG1/ITGAL/ITGAM/HLA-C/CD86/PTPRC/SPN/CD58/CD99/HLA-DRB3/SELPLG/HLA-DOB/CLDN14/HLA-DOA/CLDN15/MPZL1/HLA-DQB1
KEGG_MAPK_SIGNALING_PATHWAY	KEGG_MAPK_SIGNALING_PATHWAY	KEGG_MAPK_SIGNALING_PATHWAY	254	0.373982008663965	1.72555405026689	0.0000057316104339835	0.0000205663668513526	0.00000757116754953445	5836	tags=37%, list=23%, signal=28%	CD14/RAC2/JUND/DUSP1/HSPA6/STK4/HSPA8/MKNK2/TNFRSF1A/MAPKAPK3/NFKB1/TGFBR2/ATF4/AKT1/RAC1/MAP2K2/MAP4K2/CDC25B/MAPK3/CRKL/MAPK1/IL1R2/RPS6KA1/MAP3K1/RASGRP2/HSPA1A/MKNK1/DUSP3/PPP3R1/RAF1/IKBKG/PPP3CB/IL1B/PAK1/MAP4K1/GRB2/SRF/ARRB2/MAP3K5/HSPB1/PAK2/PPM1B/CDC42/PLA2G4B/MAP3K11/CRK/MAP3K7/CASP3/MAPK8IP3/RRAS/RPS6KA5/MAP3K3/ARRB1/MYC/FOS/HSPA1B/MAP4K4/MAP3K4/MAP2K1/PTPN7/IKBKB/RASA1/DAXX/MAP2K4/MA…
KEGG_ALLOGRAFT_REJECTION	KEGG_ALLOGRAFT_REJECTION	KEGG_ALLOGRAFT_REJECTION	37	0.625726361561547	2.12202367986939	0.0000058484952308855	0.0000205822043702317	0.00000757699786997311	4339	tags=54%, list=17%, signal=45%	HLA-A/HLA-B/HLA-DRA/HLA-E/HLA-DPA1/HLA-DMB/HLA-DQA1/HLA-F/IL10/GZMB/HLA-DMA/HLA-DRB4/PRF1/HLA-C/CD86/HLA-DRB3/HLA-DOB/HLA-DOA/HLA-DQB1/HLA-G
KEGG_OOCYTE_MEIOSIS	KEGG_OOCYTE_MEIOSIS	KEGG_OOCYTE_MEIOSIS	102	0.478588644163528	1.97670708065293	0.00000913289698046429	0.0000315343424042446	0.0000116088462115137	5994	tags=44%, list=24%, signal=34%	YWHAZ/CALM2/YWHAB/CALM1/YWHAH/PPP1CA/CALM3/PPP2CA/YWHAQ/PPP1CC/MAPK3/ANAPC5/PPP2R5A/PPP2R1A/MAPK1/RPS6KA1/ANAPC13/PPP3R1/MAD2L2/CDC26/RBX1/PPP3CB/CDC16/PPP2R5C/PPP2R5E/ITPR3/PPP1CB/CAMK2G/ANAPC11/ANAPC4/FBXW11/MAP2K1/ADCY3/PPP3CC/PTTG1/PPP2R5B/PRKX/ANAPC1/CDC23/PPP2CB/YWHAG/ADCY7/ITPR1/CDK2/PPP2R5D
KEGG_TOLL_LIKE_RECEPTOR_SIGNALING_PATHWAY	KEGG_TOLL_LIKE_RECEPTOR_SIGNALING_PATHWAY	KEGG_TOLL_LIKE_RECEPTOR_SIGNALING_PATHWAY	99	0.470128370952053	1.93547120763292	0.0000107505698435539	0.0000358914863588973	0.0000132128566406064	6695	tags=55%, list=26%, signal=40%	CCL5/CD14/STAT1/NFKBIA/NFKB1/AKT1/RAC1/MAP2K2/MYD88/MAPK3/LY96/IRF7/PIK3CD/MAPK1/TLR8/IFNAR2/IFNAR1/IKBKG/IL1B/FADD/PIK3R2/IRF3/TLR5/IRAK1/CD86/RIPK1/MAP3K7/PIK3R1/TBK1/TLR4/FOS/TICAM1/MAP2K1/PIK3CG/IKBKB/TOLLIP/MAP2K4/TICAM2/IKBKE/CHUK/IRF5/IRAK4/MAP2K3/MAPK9/MAP3K8/TNF/TLR6/TLR7/TLR1/TLR2/MAPK14/RELA/MAPK13/TIRAP
KEGG_ENDOMETRIAL_CANCER	KEGG_ENDOMETRIAL_CANCER	KEGG_ENDOMETRIAL_CANCER	51	0.562387012893699	2.04807462819483	0.0000107870587417451	0.0000358914863588973	0.0000132128566406064	5093	tags=47%, list=20%, signal=38%	ILK/AKT1/MAP2K2/MAPK3/PIK3CD/MAPK1/AXIN1/PTEN/RAF1/CTNNA1/GRB2/GSK3B/LEF1/PIK3R2/ARAF/PIK3R1/MYC/MAP2K1/PIK3CG/PDPK1/ELK1/KRAS/CASP9/BAD
KEGG_ADIPOCYTOKINE_SIGNALING_PATHWAY	KEGG_ADIPOCYTOKINE_SIGNALING_PATHWAY	KEGG_ADIPOCYTOKINE_SIGNALING_PATHWAY	65	0.528402107427145	2.01670835569923	0.0000120714191136631	0.0000394476731750063	0.0000145220079562865	6488	tags=55%, list=26%, signal=41%	ADIPOR1/NFKBIA/RXRA/TNFRSF1A/NFKB1/AKT1/STAT3/IKBKG/ADIPOR2/ACSL1/TNFRSF1B/CD36/ACSL5/TRADD/PRKCQ/ACSL4/PRKAG1/IKBKB/IRS2/PRKAA1/SLC2A1/PRKAB1/PCK2/CHUK/PRKAG2/PTPN11/ACSL3/MAPK9/RXRB/CPT1B/LEP/TNF/JAK2/ACACB/NFKBIE/RELA
KEGG_GLUTATHIONE_METABOLISM	KEGG_GLUTATHIONE_METABOLISM	KEGG_GLUTATHIONE_METABOLISM	47	0.570554644403935	2.04465763778648	0.0000159405480260076	0.00005030345442154	0.000018518384141378	5966	tags=53%, list=23%, signal=41%	GPX1/GPX4/GSTK1/PGD/GSTP1/GSTO1/TXNDC12/G6PD/ANPEP/ODC1/MGST3/GSTM1/MGST2/GSTM2/SMS/RRM1/IDH1/IDH2/LAP3/SRM/GSR/MGST1/GPX7/GSS/GCLM
KEGG_PROTEIN_EXPORT	KEGG_PROTEIN_EXPORT	KEGG_PROTEIN_EXPORT	19	0.726407887720783	2.1215519824996	0.0000159431713467176	0.00005030345442154	0.000018518384141378	3566	tags=63%, list=14%, signal=54%	SRP14/SPCS1/SEC61B/SEC61G/SEC61A1/SPCS2/SRP9/OXA1L/SRP54/SRPRB/SRP68/SRP19
KEGG_FC_EPSILON_RI_SIGNALING_PATHWAY	KEGG_FC_EPSILON_RI_SIGNALING_PATHWAY	KEGG_FC_EPSILON_RI_SIGNALING_PATHWAY	76	0.494030099168731	1.94277728557887	0.0000222727011418925	0.0000690831238807851	0.0000254318086187532	6664	tags=53%, list=26%, signal=39%	RAC2/LYN/FCER1G/SYK/PRKCD/PLCG2/AKT1/RAC1/MAP2K2/MAPK3/PIK3CD/MAPK1/FYN/RAF1/GRB2/PIK3R2/FCER1A/BTK/PLA2G4B/LAT/INPP5D/GAB2/PIK3R1/MAP2K1/PIK3CG/PDPK1/VAV1/MAP2K4/PLA2G2D/VAV3/KRAS/MAP2K3/MAPK9/PLCG1/PRKCA/TNF/NRAS/MAPK14/LCP2/MAPK13
KEGG_BASE_EXCISION_REPAIR	KEGG_BASE_EXCISION_REPAIR	KEGG_BASE_EXCISION_REPAIR	33	0.613221337090773	2.02491061881166	0.0000268693911159285	0.000081951642903582	0.0000301691409020952	7235	tags=73%, list=28%, signal=52%	POLE4/MBD4/POLE3/PARP4/APEX1/POLD2/POLB/TDG/PARP1/POLD4/SMUG1/APEX2/MUTYH/UNG/PARP3/FEN1/LIG1/OGG1/PCNA/XRCC1/NTHL1/POLL/NEIL2/POLD3
KEGG_CITRATE_CYCLE_TCA_CYCLE	KEGG_CITRATE_CYCLE_TCA_CYCLE	KEGG_CITRATE_CYCLE_TCA_CYCLE	30	0.631119764622949	2.06227823562087	0.0000368732788729484	0.000110619836618845	0.0000407228619131786	5752	tags=70%, list=23%, signal=54%	MDH2/SDHB/CS/MDH1/PDHB/IDH3B/IDH3G/ACLY/SDHC/SUCLG1/SDHA/IDH1/IDH2/OGDH/PCK2/IDH3A/DLST/FH/SDHD/ACO1/SUCLG2
KEGG_NOD_LIKE_RECEPTOR_SIGNALING_PATHWAY	KEGG_NOD_LIKE_RECEPTOR_SIGNALING_PATHWAY	KEGG_NOD_LIKE_RECEPTOR_SIGNALING_PATHWAY	54	0.539384783112607	2.00237918009619	0.0000403168154305169	0.000118933055720734	0.000043783235928254	7191	tags=69%, list=28%, signal=49%	CCL5/IL18/PYCARD/NFKBIA/NFKB1/HSP90AA1/CASP1/MAPK3/BIRC3/MAPK1/HSP90B1/HSP90AB1/IKBKG/IL1B/CARD8/PSTPIP1/MAP3K7/BIRC2/RIPK2/CARD9/IKBKB/NLRP3/TNFAIP3/CHUK/MEFV/MAPK9/NOD1/TNF/NLRP1/CASP5/MAPK14/RELA/MAPK13/NFKBIB/TRAF6/TRIP6/CASP8
KEGG_FOCAL_ADHESION	KEGG_FOCAL_ADHESION	KEGG_FOCAL_ADHESION	187	0.381445283145351	1.71717336317215	0.0000409441667235313	0.000118933055720734	0.000043783235928254	5794	tags=34%, list=23%, signal=27%	ACTB/ACTG1/ROCK2/RAC2/CCND3/ACTN1/ZYX/RHOA/ILK/PPP1CA/AKT1/RAC1/VCL/PARVG/ITGB1/PPP1CC/DIAPH1/MAPK3/CCND2/CRKL/BIRC3/PIK3CD/MAPK1/FYN/RAPGEF1/PTEN/RAF1/SHC1/PAK1/VEGFB/GRB2/GSK3B/TLN1/PIK3R2/ITGA5/PAK2/PPP1CB/CDC42/CRK/BIRC2/PIK3R1/BCL2/PARVB/ACTN4/MAP2K1/PIK3CG/PDPK1/PIP5K1C/ITGB5/VAV1/VASP/VAV3/SRC/ELK1/BAD/MAPK9/PXN/FLNB/ITGA2B/VWF/CTNNB1/PTK2/PRKCA/ITGA3
KEGG_GLYCOLYSIS_GLUCONEOGENESIS	KEGG_GLYCOLYSIS_GLUCONEOGENESIS	KEGG_GLYCOLYSIS_GLUCONEOGENESIS	60	0.512225764564196	1.91620846064931	0.0000426293622924875	0.000121893332805081	0.0000448730129394605	4865	tags=47%, list=19%, signal=38%	GAPDH/ENO1/ALDOA/TPI1/HK1/LDHA/ALDH9A1/PGK1/HK3/PDHB/PGM1/ACSS2/AKR1A1/PGAM1/PGAM4/LDHB/GPI/FBP1/ALDH2/ALDOC/PFKP/ALDH3B1/ACSS1/ALDH3A2/GALM/PCK2/PFKL/BPGM
KEGG_VEGF_SIGNALING_PATHWAY	KEGG_VEGF_SIGNALING_PATHWAY	KEGG_VEGF_SIGNALING_PATHWAY	71	0.496164579488645	1.93081563632326	0.0000498392692732601	0.000140316711953948	0.0000516552750362533	6664	tags=52%, list=26%, signal=39%	RAC2/MAPKAPK3/PLCG2/AKT1/RAC1/MAP2K2/MAPK3/PIK3CD/MAPK1/PPP3R1/RAF1/PPP3CB/PIK3R2/HSPB1/CDC42/PLA2G4B/SPHK2/PIK3R1/PTGS2/MAP2K1/PIK3CG/PLA2G2D/PPP3CC/SRC/KRAS/CASP9/BAD/PXN/PLCG1/PTK2/PRKCA/NFATC3/NRAS/NFAT5/MAPK14/NFATC1/MAPK13
KEGG_DNA_REPLICATION	KEGG_DNA_REPLICATION	KEGG_DNA_REPLICATION	32	0.613859478010182	2.01969759385516	0.0000524190728570491	0.000145343792921818	0.000053505911688216	8639	tags=81%, list=34%, signal=54%	POLE4/POLE3/RPA2/POLD2/MCM3/SSBP1/MCM7/RPA3/RPA1/RNASEH1/MCM6/POLD4/MCM5/FEN1/LIG1/POLA2/RFC1/PRIM1/PCNA/RFC5/RFC4/POLD3/POLE/MCM4/MCM2/POLD1
KEGG_AMINO_SUGAR_AND_NUCLEOTIDE_SUGAR_METABOLISM	KEGG_AMINO_SUGAR_AND_NUCLEOTIDE_SUGAR_METABOLISM	KEGG_AMINO_SUGAR_AND_NUCLEOTIDE_SUGAR_METABOLISM	41	0.566657655339981	1.96782677513078	0.0000546096507834406	0.000149157702886114	0.0000549099395151641	8209	tags=68%, list=32%, signal=46%	CYB5R3/HK1/NAGK/HEXB/GALK1/HK3/NPL/PGM1/UGP2/RENBP/GNPDA1/GPI/GMPPA/GMDS/CYB5R1/CMAS/GALK2/AMDHD2/GALT/PGM2/HK2/NANS/PMM2/GMPPB/PMM1/GNE/GNPDA2/UGDH
KEGG_PYRUVATE_METABOLISM	KEGG_PYRUVATE_METABOLISM	KEGG_PYRUVATE_METABOLISM	39	0.581319586607565	2.00428080037593	0.0000631505965043887	0.000169949399416223	0.0000625640584563603	7697	tags=62%, list=30%, signal=43%	HAGH/MDH2/LDHA/ALDH9A1/MDH1/PDHB/ACSS2/AKR1B1/GLO1/LDHB/ALDH2/ME2/ACAT1/ACSS1/ALDH3A2/ACAT2/PCK2/ACYP1/ACACB/GRHPR/PDHA1/ACACA/ACYP2/DLD
KEGG_MTOR_SIGNALING_PATHWAY	KEGG_MTOR_SIGNALING_PATHWAY	KEGG_MTOR_SIGNALING_PATHWAY	46	0.545763741745362	1.94843905241893	0.0000723952025547248	0.00019200466764514	0.0000706833404043079	5163	tags=46%, list=20%, signal=36%	RPS6/EIF4B/ULK1/CAB39/AKT1/RPS6KB2/MAPK3/PIK3CD/MAPK1/RPS6KA1/VEGFB/PIK3R2/DDIT4/EIF4E2/PIK3R1/RHEB/PIK3CG/PDPK1/PRKAA1/RPS6KB1/TSC1
KEGG_PROPANOATE_METABOLISM	KEGG_PROPANOATE_METABOLISM	KEGG_PROPANOATE_METABOLISM	30	0.613381723824191	2.00431653400361	0.000107924900340722	0.000282146525176459	0.000103867573260244	7883	tags=73%, list=31%, signal=51%	LDHA/ALDH9A1/ACSS2/LDHB/SUCLG1/ALDH2/PCCB/ACAT1/ACSS1/ECHS1/ALDH3A2/ACAT2/ACADM/MCEE/HADHA/SUCLG2/HIBCH/ACACB/ACACA/ALDH6A1/SUCLA2/MLYCD
KEGG_THYROID_CANCER	KEGG_THYROID_CANCER	KEGG_THYROID_CANCER	29	0.61142789457172	1.98715117041968	0.000148341276375315	0.000382344416572994	0.000140753768539958	6169	tags=55%, list=24%, signal=42%	NCOA4/TPM3/RXRA/MAP2K2/MAPK3/MAPK1/LEF1/TPR/CCDC6/TFG/MYC/MAP2K1/KRAS/RXRB/CTNNB1/NRAS
KEGG_RNA_POLYMERASE	KEGG_RNA_POLYMERASE	KEGG_RNA_POLYMERASE	27	0.609640070992118	1.93999394301808	0.000252376021160038	0.00064145572044843	0.000236141306348574	7318	tags=74%, list=29%, signal=53%	POLR1D/POLR2F/POLR2G/POLR3GL/POLR2A/POLR2C/POLR3C/POLR2I/POLR3A/POLR2J3/POLR2H/POLR2B/POLR1C/POLR1E/POLR2D/POLR3K/POLR3H/POLR2L/POLR2J/POLR3B
KEGG_PROGESTERONE_MEDIATED_OOCYTE_MATURATION	KEGG_PROGESTERONE_MEDIATED_OOCYTE_MATURATION	KEGG_PROGESTERONE_MEDIATED_OOCYTE_MATURATION	82	0.449735581193978	1.79231886808452	0.000277935822750392	0.000696743226894819	0.00025649448674874	5186	tags=35%, list=20%, signal=28%	GNAI2/HSP90AA1/AKT1/CDC25B/MAPK3/ANAPC5/PIK3CD/MAPK1/RPS6KA1/ANAPC13/RAF1/MAD2L2/CDC26/HSP90AB1/CDC16/PIK3R2/ARAF/PIK3R1/ANAPC11/ANAPC4/MAP2K1/PIK3CG/ADCY3/GNAI3/KRAS/PRKX/ANAPC1/CDC23/MAPK9
KEGG_PENTOSE_PHOSPHATE_PATHWAY	KEGG_PENTOSE_PHOSPHATE_PATHWAY	KEGG_PENTOSE_PHOSPHATE_PATHWAY	26	0.611116125536964	1.92182567903948	0.000370801932936652	0.000916983158478478	0.000337572172232514	3419	tags=54%, list=13%, signal=47%	TALDO1/TKT/ALDOA/PGD/PGLS/G6PD/PGM1/DERA/GPI/FBP1/ALDOC/PFKP/RPIA/PRPS1
KEGG_RETINOL_METABOLISM	KEGG_RETINOL_METABOLISM	KEGG_RETINOL_METABOLISM	61	-0.431611	-1.85257	0.000483946001134921	0.00118082824276921	0.000434702372949262	6855	tags=56%, list=27%, signal=41%	RDH8/UGT1A9/UGT2A1/CYP3A4/UGT2A3/CYP1A2/CYP2C8/CYP3A5/ADH4/UGT2B28/PNPLA4/UGT1A6/CYP2A6/ADH1B/UGT1A1/UGT2B15/CYP3A43/UGT1A3/CYP4A22/ADH7/CYP26C1/RDH12/UGT1A7/ADH1A/LRAT/UGT2B10/CYP3A7/UGT1A5/UGT1A4/CYP2C9/UGT1A10/RPE65/UGT1A8/ADH1C
KEGG_VALINE_LEUCINE_AND_ISOLEUCINE_DEGRADATION	KEGG_VALINE_LEUCINE_AND_ISOLEUCINE_DEGRADATION	KEGG_VALINE_LEUCINE_AND_ISOLEUCINE_DEGRADATION	41	0.525801184389987	1.82594488804233	0.00054979076582794	0.00132383829140149	0.000487349155304545	7697	tags=66%, list=30%, signal=46%	ALDH9A1/ACAA1/BCKDHA/ALDH2/DBT/PCCB/ACAT1/ECHS1/ALDH3A2/ACAT2/ACADM/BCAT2/ACAD8/MCEE/MCCC1/HADHA/HIBADH/HMGCS1/HIBCH/HADHB/HMGCL/ACAA2/IVD/AUH/ACADS/ALDH6A1/DLD
KEGG_SNARE_INTERACTIONS_IN_VESICULAR_TRANSPORT	KEGG_SNARE_INTERACTIONS_IN_VESICULAR_TRANSPORT	KEGG_SNARE_INTERACTIONS_IN_VESICULAR_TRANSPORT	30	0.57460974932295	1.87762330769699	0.000637742808487582	0.00151567446692503	0.000557970468123107	6881	tags=60%, list=27%, signal=44%	VAMP8/STX10/STX16/VAMP5/STX11/VAMP3/VAMP2/STX6/VAMP1/STX2/STX8/SNAP23/STX7/SNAP29/STX12/VAMP4/VTI1B/GOSR2
KEGG_MISMATCH_REPAIR	KEGG_MISMATCH_REPAIR	KEGG_MISMATCH_REPAIR	23	0.622910909387649	1.90778349213007	0.000868475659013637	0.0020170557814077	0.000742545700374421	7235	tags=70%, list=28%, signal=50%	MSH3/RPA2/POLD2/SSBP1/RPA3/RPA1/POLD4/MSH6/LIG1/RFC1/PCNA/RFC5/MLH1/RFC4/MLH3/POLD3
KEGG_PRIMARY_IMMUNODEFICIENCY	KEGG_PRIMARY_IMMUNODEFICIENCY	KEGG_PRIMARY_IMMUNODEFICIENCY	35	0.550529380190345	1.84870159612307	0.000870750856454692	0.0020170557814077	0.000742545700374421	7031	tags=71%, list=28%, signal=52%	AIRE/IGLL1/CD3D/IL7R/TAP1/CD8A/CD79A/IKBKG/RFXANK/ZAP70/DCLRE1C/RFX5/BTK/PTPRC/ADA/CD3E/CD19/TAP2/UNG/ICOS/LCK/CD4/TNFRSF13B/CD8B/IL2RG
KEGG_GLYCOSPHINGOLIPID_BIOSYNTHESIS_GANGLIO_SERIES	KEGG_GLYCOSPHINGOLIPID_BIOSYNTHESIS_GANGLIO_SERIES	KEGG_GLYCOSPHINGOLIPID_BIOSYNTHESIS_GANGLIO_SERIES	14	0.699048930354754	1.92017433524727	0.00107724511077709	0.0024641981909026	0.000907153777496499	4988	tags=57%, list=20%, signal=46%	HEXB/ST3GAL1/GLB1/ST6GALNAC4/B3GALT4/ST3GAL5/ST6GALNAC6/ST3GAL2
KEGG_AMYOTROPHIC_LATERAL_SCLEROSIS_ALS	KEGG_AMYOTROPHIC_LATERAL_SCLEROSIS_ALS	KEGG_AMYOTROPHIC_LATERAL_SCLEROSIS_ALS	50	0.486270751096312	1.7606646832994	0.00112162015173123	0.00253403071317055	0.000932861464727725	6664	tags=60%, list=26%, signal=44%	GPX1/BCL2L1/TNFRSF1A/SOD1/RAC1/CASP1/CAT/PPP3R1/PPP3CB/APAF1/BAX/MAP3K5/TNFRSF1B/BID/CASP3/TOMM40/DERL1/BCL2/CCS/DAXX/PPP3CC/RAB5A/MAP2K3/CASP9/BAD/GRIN1/TNF/ALS2/MAPK14/MAPK13
KEGG_INTESTINAL_IMMUNE_NETWORK_FOR_IGA_PRODUCTION	KEGG_INTESTINAL_IMMUNE_NETWORK_FOR_IGA_PRODUCTION	KEGG_INTESTINAL_IMMUNE_NETWORK_FOR_IGA_PRODUCTION	47	0.489048621002068	1.75257007893691	0.00130467852917543	0.00291166061998908	0.00107187966453437	8164	tags=57%, list=32%, signal=39%	HLA-DRA/HLA-DPA1/HLA-DMB/TNFSF13B/HLA-DQA1/IL10/HLA-DMA/HLA-DRB4/CXCR4/CD86/LTBR/HLA-DRB3/HLA-DOB/HLA-DOA/HLA-DQB1/ICOS/HLA-DPB1/TNFRSF13B/HLA-DRB1/MAP3K14/IL15/TNFRSF17/ITGA4/CD40LG/TNFSF13/CD40/CD28
KEGG_WNT_SIGNALING_PATHWAY	KEGG_WNT_SIGNALING_PATHWAY	KEGG_WNT_SIGNALING_PATHWAY	146	0.363911102266893	1.57320116180456	0.00138629778376941	0.0030565360774675	0.00112521316628082	6521	tags=38%, list=26%, signal=28%	ROCK2/RAC2/CCND3/FRAT2/RHOA/CSNK2B/RAC1/PPP2CA/TBL1X/CCND2/PPP2R5A/PPP2R1A/AXIN1/PPP3R1/RBX1/PPP3CB/PPP2R5C/GSK3B/CREBBP/PPP2R5E/CHD8/PLCB2/LEF1/CTBP1/SIAH1/MAP3K7/CAMK2G/CSNK1E/FRAT1/MYC/SMAD4/FBXW11/SMAD3/CSNK2A2/EP300/FZD7/PPP3CC/CACYBP/PPP2R5B/PRKX/MAPK9/PPP2CB/RUVBL1/CSNK1A1/CTNNB1/PRKCA/NFATC3/CSNK2A1/PPP2R5D/DVL2/SENP2/NFAT5/DVL3/CTNNBIP1/NFATC1
KEGG_P53_SIGNALING_PATHWAY	KEGG_P53_SIGNALING_PATHWAY	KEGG_P53_SIGNALING_PATHWAY	63	0.453314532561472	1.71195977221896	0.00144821071246786	0.00315503048073355	0.00116147225060079	8240	tags=52%, list=32%, signal=36%	CCND3/ZMAT3/CCND2/PTEN/APAF1/BAX/SIAH1/TNFRSF10B/BID/ATM/CDKN1A/SESN3/CASP3/CD82/CDK4/COP1/SESN1/GADD45B/CASP9/GADD45A/CCNG1/EI24/CDK2/TSC2/CDK6/TP53I3/CASP8/MDM4/PPM1D/CCNG2/CYCS/RRM2B/THBS1
KEGG_AUTOIMMUNE_THYROID_DISEASE	KEGG_AUTOIMMUNE_THYROID_DISEASE	KEGG_AUTOIMMUNE_THYROID_DISEASE	52	0.467387448826269	1.71035567945476	0.00152391073866241	0.003280890178532	0.00120780541516277	4339	tags=38%, list=17%, signal=32%	HLA-A/HLA-B/HLA-DRA/HLA-E/HLA-DPA1/HLA-DMB/HLA-DQA1/HLA-F/IL10/GZMB/HLA-DMA/HLA-DRB4/PRF1/HLA-C/CD86/HLA-DRB3/HLA-DOB/HLA-DOA/HLA-DQB1/HLA-G
KEGG_PEROXISOME	KEGG_PEROXISOME	KEGG_PEROXISOME	71	0.431471358474558	1.67906311737712	0.00179673369440227	0.00382328216366994	0.00140747804702259	8716	tags=62%, list=34%, signal=41%	SOD2/PRDX5/GSTK1/SOD1/ECH1/PRDX1/CAT/DHRS4/PEX11B/ACAA1/PEX16/ACSL1/ACSL5/HSD17B4/PEX5/IDH1/IDH2/MPV17/ACSL4/GNPAT/ACOX1/PEX19/ACSL3/PEX10/PAOX/PECR/AGPS/HMGCL/ACOX3/PXMP2/PMVK/ABCD1/PHYH/ACOT8/CRAT/PEX13/MLYCD/PEX14/PEX1/PEX6/CROT/EPHX2/DECR2/ABCD3
KEGG_N_GLYCAN_BIOSYNTHESIS	KEGG_N_GLYCAN_BIOSYNTHESIS	KEGG_N_GLYCAN_BIOSYNTHESIS	44	0.486169050439149	1.71597625125604	0.00183697029383354	0.00386397199737399	0.00142245733581786	8009	tags=64%, list=31%, signal=44%	DAD1/RPN1/MGAT1/DDOST/B4GALT3/DPM2/MAN1B1/DPM1/ST6GAL1/DPM3/STT3A/MAN2A2/MAN2A1/ALG3/ALG13/MGAT4B/ALG8/ALG6/ALG5/B4GALT1/MGAT2/MGAT4A/STT3B/GANAB/ALG9/DOLPP1/MAN1A1/DPAGT1
KEGG_CYTOSOLIC_DNA_SENSING_PATHWAY	KEGG_CYTOSOLIC_DNA_SENSING_PATHWAY	KEGG_CYTOSOLIC_DNA_SENSING_PATHWAY	51	0.468641456772287	1.70667646181404	0.00217844632442876	0.00453017815193708	0.00166771010482585	5624	tags=51%, list=22%, signal=40%	CCL5/IL18/PYCARD/NFKBIA/POLR1D/ADAR/NFKB1/CASP1/IRF7/ZBP1/POLR3GL/IKBKG/IL1B/IRF3/POLR3C/RIPK1/AIM2/TBK1/POLR3A/IKBKB/IKBKE/CHUK/POLR1C/RIPK3/POLR3K/POLR3H
KEGG_FRUCTOSE_AND_MANNOSE_METABOLISM	KEGG_FRUCTOSE_AND_MANNOSE_METABOLISM	KEGG_FRUCTOSE_AND_MANNOSE_METABOLISM	32	0.530077209348852	1.74404029363472	0.00230699897834242	0.00473297804921179	0.00174236753033969	3547	tags=44%, list=14%, signal=38%	ALDOA/TPI1/HK1/PFKFB4/HK3/AKR1B1/PFKFB3/SORD/PHPT1/FBP1/ALDOC/PFKP/GMPPA/GMDS
KEGG_JAK_STAT_SIGNALING_PATHWAY	KEGG_JAK_STAT_SIGNALING_PATHWAY	KEGG_JAK_STAT_SIGNALING_PATHWAY	147	0.358241083093894	1.55309161634871	0.00232769412256317	0.00473297804921179	0.00174236753033969	2364	tags=23%, list=9%, signal=21%	CSF3R/CCND3/IFNGR2/BCL2L1/STAT1/PTPN6/PIM1/IL10RB/IL7R/STAT2/IFNGR1/TYK2/AKT1/CSF2RA/IL10/IL13RA1/STAT3/CCND2/PIK3CD/STAT5A/IFNAR2/STAT5B/IFNAR1/IL10RA/PIAS1/STAT4/PIAS4/STAT6/IL2RB/GRB2/CREBBP/IL11RA/PIK3R2/IL4R
KEGG_LONG_TERM_POTENTIATION	KEGG_LONG_TERM_POTENTIATION	KEGG_LONG_TERM_POTENTIATION	67	0.430674604186662	1.65113033999714	0.002381574094434	0.00478931933276288	0.00176310864133922	5746	tags=40%, list=23%, signal=31%	CALM2/CALM1/PPP1CA/CALM3/ATF4/MAP2K2/PPP1CC/MAPK3/MAPK1/RPS6KA1/PPP3R1/RAF1/PPP3CB/CREBBP/PLCB2/ITPR3/PPP1CB/ARAF/CAMK2G/MAP2K1/EP300/PPP3CC/KRAS/PRKX/ITPR1/GRIN1/PRKCA
KEGG_DRUG_METABOLISM_CYTOCHROME_P450	KEGG_DRUG_METABOLISM_CYTOCHROME_P450	KEGG_DRUG_METABOLISM_CYTOCHROME_P450	72	-0.365444	-1.60965	0.00260488026177293	0.00516890197434288	0.00190284570812738	6657	tags=49%, list=26%, signal=36%	UGT1A9/GSTA5/UGT2A1/CYP3A4/UGT2A3/CYP1A2/CYP2C8/CYP3A5/ADH4/UGT2B28/UGT1A6/CYP2A6/FMO1/ADH1B/UGT1A1/UGT2B15/ALDH3A1/CYP3A43/UGT1A3/GSTA2/ADH7/UGT1A7/GSTA1/ADH1A/ALDH1A3/UGT2B10/CYP3A7/UGT1A5/FMO3/AOX1/UGT1A4/CYP2C9/UGT1A10/UGT1A8/ADH1C
KEGG_VASCULAR_SMOOTH_MUSCLE_CONTRACTION	KEGG_VASCULAR_SMOOTH_MUSCLE_CONTRACTION	KEGG_VASCULAR_SMOOTH_MUSCLE_CONTRACTION	107	0.377607830941375	1.56601432496716	0.00262681903614147	0.00516890197434288	0.00190284570812738	4152	tags=26%, list=16%, signal=22%	ROCK2/MYL6/GNAS/CALM2/RHOA/CALM1/PRKCD/PPP1CA/CALM3/MAP2K2/PPP1CC/MAPK3/MAPK1/PRKCH/RAF1/GNA13/PLCB2/ADORA2A/ITPR3/PPP1CB/ARAF/PLA2G4B/ACTA2/PRKCQ/ARHGEF1/MAP2K1/ADCY3/PLA2G2D
KEGG_STEROID_HORMONE_BIOSYNTHESIS	KEGG_STEROID_HORMONE_BIOSYNTHESIS	KEGG_STEROID_HORMONE_BIOSYNTHESIS	54	-0.407216	-1.66416	0.00313706564939716	0.00610726610467745	0.00224828893125888	6871	tags=57%, list=27%, signal=42%	CYP19A1/UGT1A9/UGT2A1/CYP3A4/STS/UGT2A3/CYP3A5/HSD3B1/UGT2B28/UGT1A6/CYP17A1/HSD17B6/UGT1A1/HSD3B2/UGT2B15/CYP3A43/UGT1A3/CYP7A1/HSD17B1/SRD5A2/UGT1A7/SULT1E1/UGT2B10/CYP3A7/UGT1A5/CYP11B1/UGT1A4/UGT1A10/UGT1A8/HSD17B2/AKR1C1
KEGG_NOTCH_SIGNALING_PATHWAY	KEGG_NOTCH_SIGNALING_PATHWAY	KEGG_NOTCH_SIGNALING_PATHWAY	43	0.488968246293253	1.71252809645285	0.00322419347391779	0.00621081479712586	0.00228640866848464	6355	tags=49%, list=25%, signal=37%	LFNG/NUMB/HDAC1/MFNG/NCSTN/NOTCH1/APH1A/DTX2/CREBBP/CTBP1/NCOR2/RFNG/HDAC2/EP300/ADAM17/PTCRA/MAML1/NOTCH2/DVL2/PSENEN/DVL3
KEGG_TIGHT_JUNCTION	KEGG_TIGHT_JUNCTION	KEGG_TIGHT_JUNCTION	120	0.366418921594482	1.55322460683067	0.00383382040048945	0.00730822013843301	0.00269040028104523	6594	tags=37%, list=26%, signal=27%	ACTB/ACTG1/HCLS1/MYH9/ACTN1/GNAI2/RHOA/PRKCD/CSNK2B/AKT1/PPP2CA/PPP2R1A/PRKCH/PTEN/CTNNA1/CDC42/TJAP1/PRKCQ/PPP2R2A/RRAS/PPP2R2B/PPP2R2D/ACTN4/CLDN14/CLDN15/SPTAN1/PRKCZ/CSNK2A2/CDK4/GNAI3/SRC/KRAS/JAM3/PPP2CB/LLGL1/CTNNB1/PRKCA/EPB41L3/CSNK2A1/NRAS/EPB41/CLDN9/MYH4/CTTN
KEGG_BLADDER_CANCER	KEGG_BLADDER_CANCER	KEGG_BLADDER_CANCER	39	0.500414095336608	1.72533385529591	0.00399062125521086	0.00752869783199574	0.00277156549466625	5012	tags=44%, list=20%, signal=35%	MAP2K2/MMP9/E2F2/MAPK3/MAPK1/RAF1/RASSF1/VEGFB/ARAF/CDKN1A/E2F3/RPS6KA5/MYC/MAP2K1/CDK4/KRAS/DAPK2
KEGG_GLYCOSYLPHOSPHATIDYLINOSITOL_GPI_ANCHOR_BIOSYNTHESIS	KEGG_GLYCOSYLPHOSPHATIDYLINOSITOL_GPI_ANCHOR_BIOSYNTHESIS	KEGG_GLYCOSYLPHOSPHATIDYLINOSITOL_GPI_ANCHOR_BIOSYNTHESIS	23	0.564802768170375	1.72981622441653	0.00631547995381116	0.0117931921586474	0.00434146849671229	8670	tags=78%, list=34%, signal=52%	PIGY/DPM2/PIGC/PIGB/GPAA1/PIGT/PIGQ/PIGF/PIGS/PIGA/PIGV/PIGN/PIGM/PIGO/PIGG/PIGH/PIGX/PIGK
KEGG_GALACTOSE_METABOLISM	KEGG_GALACTOSE_METABOLISM	KEGG_GALACTOSE_METABOLISM	25	0.552075272145252	1.72079652729643	0.00667236838073655	0.0123337718553009	0.00454047396456288	6432	tags=64%, list=25%, signal=48%	HK1/GALK1/HK3/PGM1/UGP2/AKR1B1/GLB1/GLA/PFKP/GAA/PFKL/GALK2/B4GALT1/GALT/PGM2/HK2
KEGG_LYSINE_DEGRADATION	KEGG_LYSINE_DEGRADATION	KEGG_LYSINE_DEGRADATION	35	0.4867879439001	1.6346550815334	0.00683601051112019	0.01250989923535	0.0046053123443336	8341	tags=66%, list=33%, signal=44%	ALDH9A1/PLOD1/ALDH2/ACAT1/ECHS1/OGDH/SETDB1/ALDH3A2/ACAT2/PLOD3/DLST/HADHA/SUV39H1/SETD1A/SETMAR/TMLHE/NSD1/AASDH/GCDH/SETDB2/SUV39H2/AASDHPPT/EHMT1
KEGG_SYSTEMIC_LUPUS_ERYTHEMATOSUS	KEGG_SYSTEMIC_LUPUS_ERYTHEMATOSUS	KEGG_SYSTEMIC_LUPUS_ERYTHEMATOSUS	56	0.432447966748687	1.60263952979556	0.00723064409699242	0.0129750221694932	0.00477653965399809	4118	tags=36%, list=16%, signal=30%	HLA-DRA/FCGR2A/HLA-DPA1/FCGR3B/ACTN1/HLA-DMB/HLA-DQA1/IL10/HLA-DMA/HLA-DRB4/SNRPB/TRIM21/CD86/HLA-DRB3/ACTN4/HLA-DOB/HLA-DOA/SSB/HLA-DQB1/FCGR1A
KEGG_ASTHMA	KEGG_ASTHMA	KEGG_ASTHMA	30	0.507493744132653	1.65831172133198	0.00723197956988148	0.0129750221694932	0.00477653965399809	4381	tags=47%, list=17%, signal=39%	HLA-DRA/FCER1G/HLA-DPA1/HLA-DMB/HLA-DQA1/IL10/HLA-DMA/HLA-DRB4/FCER1A/HLA-DRB3/HLA-DOB/HLA-DOA/HLA-DQB1/RNASE3
KEGG_PHOSPHATIDYLINOSITOL_SIGNALING_SYSTEM	KEGG_PHOSPHATIDYLINOSITOL_SIGNALING_SYSTEM	KEGG_PHOSPHATIDYLINOSITOL_SIGNALING_SYSTEM	67	0.401808403395965	1.54046242630397	0.00852112717868993	0.0151394783854394	0.00557334838463113	4024	tags=31%, list=16%, signal=26%	CALM2/CALM1/CALM3/PLCG2/IMPA2/PIK3CD/PTEN/INPPL1/PLCB2/ITPK1/PIK3R2/ITPKB/ITPR3/CDS2/INPP5D/PIK3R1/DGKA/DGKQ/PIK3CG/PIP5K1C/INPP1
KEGG_TASTE_TRANSDUCTION	KEGG_TASTE_TRANSDUCTION	KEGG_TASTE_TRANSDUCTION	47	-0.38641	-1.55386	0.00899575464695649	0.01582906827301	0.00582720948790704	5223	tags=36%, list=21%, signal=29%	TAS2R1/TAS2R46/CACNA1A/TAS2R14/GNB3/TAS2R9/KCNB1/TAS1R1/TAS2R4/GNG13/TAS2R40/TAS2R60/GNAT3/TRPM5/TAS2R13/TAS2R7/TAS2R50
KEGG_AXON_GUIDANCE	KEGG_AXON_GUIDANCE	KEGG_AXON_GUIDANCE	125	0.33988945057133	1.44775654171504	0.0095185412673719	0.0165894576374196	0.00610713424673485	6521	tags=36%, list=26%, signal=27%	ROCK2/RAC2/CFL1/SEMA4D/GNAI2/RHOA/RAC1/ITGB1/MAPK3/SEMA3E/MAPK1/FYN/FES/PPP3R1/ABLIM1/DPYSL2/SEMA4A/PPP3CB/SEMA4B/PAK1/GSK3B/CXCR4/PAK2/DPYSL5/CDC42/NCK2/PLXNB2/NCK1/RASA1/EFNA4/PPP3CC/GNAI3/KRAS/PLXNC1/PTK2/SEMA6B/NFATC3/EPHB6/NRAS/ABL1/NFAT5/LIMK2/CDK5/SEMA4F/NFATC1
KEGG_GNRH_SIGNALING_PATHWAY	KEGG_GNRH_SIGNALING_PATHWAY	KEGG_GNRH_SIGNALING_PATHWAY	98	0.370704030620486	1.51950489629924	0.0101887554918492	0.0175900212736641	0.00647547518846422	7008	tags=41%, list=28%, signal=30%	GNAS/CALM2/CALM1/PRKCD/CALM3/ATF4/MAP2K2/MAPK3/MAPK1/MAP3K1/RAF1/GRB2/PLCB2/ITPR3/CDC42/PLA2G4B/CAMK2G/MAP3K3/MAP3K4/MAP2K1/MAP2K4/ADCY3/MAP3K2/PLA2G2D/PTK2B/SRC/ELK1/KRAS/PRKX/MAP2K3/MAPK9/ADCY7/ITPR1/PRKCA/NRAS/MAPK14/MAPK13/GNAQ/ADCY4/MAPK7
KEGG_HOMOLOGOUS_RECOMBINATION	KEGG_HOMOLOGOUS_RECOMBINATION	KEGG_HOMOLOGOUS_RECOMBINATION	24	0.52257795992018	1.61269437196641	0.012446868701703	0.0212876352561837	0.00783669057460889	7280	tags=62%, list=29%, signal=45%	RPA2/XRCC2/POLD2/SSBP1/RPA3/RPA1/TOP3A/NBN/POLD4/TOP3B/MUS81/RAD51/BLM/POLD3/RAD51C
KEGG_PRION_DISEASES	KEGG_PRION_DISEASES	KEGG_PRION_DISEASES	35	0.464449678905732	1.55964221639725	0.0135046773115918	0.0228829254446417	0.00842397025284479	2676	tags=34%, list=11%, signal=31%	CCL5/SOD1/MAP2K2/MAPK3/MAPK1/FYN/NOTCH1/HSPA1A/PRNP/IL1B/BAX/STIP1
KEGG_MATURITY_ONSET_DIABETES_OF_THE_YOUNG	KEGG_MATURITY_ONSET_DIABETES_OF_THE_YOUNG	KEGG_MATURITY_ONSET_DIABETES_OF_THE_YOUNG	20	-0.508061	-1.67363	0.0144038902684355	0.0241826781570981	0.0089024527009162	5979	tags=50%, list=24%, signal=38%	NEUROG3/FOXA3/NEUROD1/SLC2A2/GCK/HES1/PAX6/NKX2-2/FOXA2/NKX6-1
KEGG_CARDIAC_MUSCLE_CONTRACTION	KEGG_CARDIAC_MUSCLE_CONTRACTION	KEGG_CARDIAC_MUSCLE_CONTRACTION	67	0.381544633819548	1.46277471399152	0.0171264114205128	0.0284921208177621	0.0104889026881609	3274	tags=27%, list=13%, signal=23%	COX4I1/TPM3/COX8A/COX6B1/COX5B/COX7C/COX7A2/COX6C/UQCRH/UQCRFS1/COX5A/CYC1/COX6A1/ATP1A1/SLC9A1/UQCRC1/ATP1B3/COX7B
KEGG_LINOLEIC_ACID_METABOLISM	KEGG_LINOLEIC_ACID_METABOLISM	KEGG_LINOLEIC_ACID_METABOLISM	27	-0.452291	-1.62179	0.0191875093543243	0.03163346136794	0.0116453352174182	8170	tags=63%, list=32%, signal=43%	PLA2G12A/CYP2C18/PLA2G3/PLA2G2E/CYP3A4/CYP1A2/CYP2C8/CYP3A5/PLA2G2A/PLA2G10/CYP3A43/PLA2G2F/PLA2G5/AKR1B10/CYP3A7/PLA2G1B/CYP2C9
KEGG_GLYCOSAMINOGLYCAN_DEGRADATION	KEGG_GLYCOSAMINOGLYCAN_DEGRADATION	KEGG_GLYCOSAMINOGLYCAN_DEGRADATION	20	0.535833888625812	1.58664269737967	0.0265605510923407	0.0433980433026638	0.0159762713337387	2583	tags=30%, list=10%, signal=27%	GNS/HEXB/IDS/GLB1/SGSH/GUSB
KEGG_METABOLISM_OF_XENOBIOTICS_BY_CYTOCHROME_P450	KEGG_METABOLISM_OF_XENOBIOTICS_BY_CYTOCHROME_P450	KEGG_METABOLISM_OF_XENOBIOTICS_BY_CYTOCHROME_P450	70	-0.323672	-1.41711	0.0301590727705049	0.0488416842212602	0.0179802576368171	6657	tags=46%, list=26%, signal=34%	UGT1A9/GSTA5/UGT2A1/CYP3A4/UGT2A3/CYP1A2/CYP2C8/CYP3A5/ADH4/UGT2B28/UGT1A6/ADH1B/UGT1A1/UGT2B15/ALDH3A1/CYP3A43/UGT1A3/GSTA2/ADH7/UGT1A7/GSTA1/ADH1A/ALDH1A3/UGT2B10/CYP3A7/UGT1A5/UGT1A4/CYP2C9/UGT1A10/UGT1A8/ADH1C/AKR1C1
KEGG_OTHER_GLYCAN_DEGRADATION	KEGG_OTHER_GLYCAN_DEGRADATION	KEGG_OTHER_GLYCAN_DEGRADATION	14	0.577182333580842	1.58542650675057	0.0358325720291897	0.0575207077310676	0.0211752964900105	4530	tags=57%, list=18%, signal=47%	HEXB/GLB1/MANBA/MAN2B1/MAN2B2/NEU1/FUCA1/MAN2C1
KEGG_CYSTEINE_AND_METHIONINE_METABOLISM	KEGG_CYSTEINE_AND_METHIONINE_METABOLISM	KEGG_CYSTEINE_AND_METHIONINE_METABOLISM	32	0.444581128459912	1.46274427224695	0.0414673046251994	0.0659871021427085	0.024292059460071	6215	tags=47%, list=24%, signal=35%	LDHA/MAT2A/MAT2B/AHCYL1/DNMT1/AMD1/LDHB/SMS/GOT2/AHCY/SRM/APIP/GOT1/MPST/MTAP
KEGG_ASCORBATE_AND_ALDARATE_METABOLISM	KEGG_ASCORBATE_AND_ALDARATE_METABOLISM	KEGG_ASCORBATE_AND_ALDARATE_METABOLISM	25	-0.436601	-1.52394	0.0431198802299361	0.0680253282937786	0.0250423986816326	6657	tags=76%, list=26%, signal=56%	UGT2B4/UGT2B7/UGT2B17/UGT2B11/UGT1A9/UGT2A1/UGT2A3/UGT2B28/UGT1A6/UGT1A1/UGT2B15/UGT1A3/UGT1A7/MIOX/UGT2B10/UGT1A5/UGT1A4/UGT1A10/UGT1A8
KEGG_INOSITOL_PHOSPHATE_METABOLISM	KEGG_INOSITOL_PHOSPHATE_METABOLISM	KEGG_INOSITOL_PHOSPHATE_METABOLISM	46	0.395072971653723	1.4104557478728	0.0447530864197531	0.0699984172206394	0.0257687587122285	9171	tags=59%, list=36%, signal=38%	TPI1/PLCG2/IMPA2/PIK3CD/PTEN/INPPL1/PLCB2/ITPK1/ITPKB/PIK3CG/PIP5K1C/INPP1/INPP5A/PLCG1/INPP5B/PLCD1/CDIPT/INPP4B/ALDH6A1/SYNJ1/PIK3C2B/INPP4A/IMPA1/PIP5K1B/INPP5E/SYNJ2/ISYNA1
KEGG_SULFUR_METABOLISM	KEGG_SULFUR_METABOLISM	KEGG_SULFUR_METABOLISM	13	0.561766983950438	1.51485670122449	0.0467445742904841	0.0724937041962593	0.0266873573112488	6269	tags=69%, list=25%, signal=52%	SULT1A1/CHST13/PAPSS1/SULT1A4/SULT1A3/SUOX/CHST12/SULT1A2/SULT2B1
KEGG_TYPE_II_DIABETES_MELLITUS	KEGG_TYPE_II_DIABETES_MELLITUS	KEGG_TYPE_II_DIABETES_MELLITUS	44	0.401878786521719	1.41846638104986	0.0479134466769706	0.0736820230410557	0.0271248172253527	5836	tags=39%, list=23%, signal=30%	HK1/PRKCD/MAPK3/HK3/PIK3CD/MAPK1/PIK3R2/PIK3R1/PIK3CG/PRKCZ/IKBKB/IRS2/MAPK9/SOCS2/MAFA/SOCS4/TNF
