# Supplementary material for: Recognition and confirmation of key genes associated with nicotinamide metabolism in acute myocardial infarction
Source: Hereditas. 2026 Mar 29;163:58. doi: 10.1186/s41065-026-00671-0 (PMC13154459; doi:10.1186/s41065-026-00671-0)
Supplement: Supplementary file 11 — Supplementary Material 11. GSEA results of PARP1 in AMI. [file 41065_2026_671_MOESM11_ESM.xlsx]

## Sheet: 03.PARP1_gsea_res
Additional file 11 GSEA results of PARP1 in AMI.
	ID	Description	setSize	enrichmentScore	NES	pvalue	p.adjust	qvalue	rank	leading_edge	core_enrichment
KEGG_OLFACTORY_TRANSDUCTION	KEGG_OLFACTORY_TRANSDUCTION	KEGG_OLFACTORY_TRANSDUCTION	377	-0.607672	-3.42299	0.00000000000000000000000000000000000000000000000000000000000805750758107919	0.00000000000000000000000000000000000000000000000000000000147452388733749	0.000000000000000000000000000000000000000000000000000000000491932041792203	7020	tags=66%, list=28%, signal=49%	OR10Q1/OR1F1/OR11H1/OR4C11/OR4K13/OR2A2/OR56A4/OR2B6/OR4D11/OR51B5/OR6Q1/OR2T29/OR4A15/OR52I1/OR51M1/CALML6/OR2M3/OR4K17/OR1D5/OR1S1/OR52J3/OR4N2/OR4C12/OR10G3/OR5B12/OR4D1/OR4K14/GUCY2D/OR2F2/OR8D2/OR51I2/OR1N2/OR51I1/OR4D5/OR8H2/OR8B12/OR5T3/OR6F1/OR7A17/OR51A7/OR3A2/OR3A1/OR5T2/OR52W1/OR7G3/OR7D4/OR4K1/OR4C6/OR8D1/OR5K1/OR8G1/OR9G1/OR1G1/OR2J3/OR52E4/OR10A6/CAMK2A/OR4X1/OR5D14/OR8J1/OR52L1/OR2…
KEGG_RIBOSOME	KEGG_RIBOSOME	KEGG_RIBOSOME	84	0.841050216311137	3.4819896885665	0.000000000000000000000000000000000000000373604953057291	0.0000000000000000000000000000000000000341848532047422	0.0000000000000000000000000000000000000114047827775384	1665	tags=77%, list=7%, signal=73%	UBA52/RPS2/RPS27/RPL41/RPS25/RPS12/RPLP2/RPL18A/RPL38/RPS29/RPS27A/RPS16/RPL6/RPS11/RPS10/RPL19/RPL8/RPSA/RPL18/RPS3/RPS6/RPL3/RPLP1/RPL11/RPS15A/RPL12/RPL35A/RPL10A/RPS17/RPL27A/RPS5/RPS15/RPS19/RPL27/RPL30/RPS9/RPL36AL/FAU/RPL17/RPLP0/RPL39/RPS20/RPL9/RPL24/RPL35/RPL4/RPS13/RPS4X/RPL36/RPL37A/RPS3A/RPL15/RPS18/RPS24/RPL5/RPL13A/RPL21/RPL22/RPL26/RPS28/RPL31/RPS26/RPS23/RPS27L/RPS4Y1
KEGG_HUNTINGTONS_DISEASE	KEGG_HUNTINGTONS_DISEASE	KEGG_HUNTINGTONS_DISEASE	147	0.592049346020793	2.62566539835731	0.000000000000000000906266065302067	0.0000000000000000552822299834261	0.0000000000000000184433093991298	5755	tags=61%, list=23%, signal=48%	GPX1/CREB1/COX4I1/AP2S1/SOD2/NDUFA1/COX8A/COX6B1/COX5B/COX7C/NDUFB8/COX7A2/NDUFA3/SLC25A5/COX6C/UQCRH/NDUFA4/NDUFB2/SOD1/VDAC3/SDHB/UQCRFS1/COX5A/NDUFB3/HDAC1/DCTN2/NDUFS5/NDUFS7/NDUFB5/NDUFS8/NDUFB6/CLTB/CYC1/POLR2F/COX6A1/POLR2G/AP2M1/NDUFS3/NDUFV1/CLTA/NDUFB7/NDUFV2/CREB5/NDUFA8/POLR2A/APAF1/BAX/CREBBP/NDUFB10/PLCB2/NDUFS4/VDAC1/NDUFAB1/UQCRC1/POLR2C/SP1/SIN3A/SDHC/NDUFA9/CASP3/POLR2I/SDHA/NDU…
KEGG_OXIDATIVE_PHOSPHORYLATION	KEGG_OXIDATIVE_PHOSPHORYLATION	KEGG_OXIDATIVE_PHOSPHORYLATION	91	0.673727471310301	2.82721696512895	0.00000000000000000906799219853544	0.000000000000000414860643082997	0.000000000000000138406196714488	3465	tags=62%, list=14%, signal=53%	COX4I1/ATP6V0C/ATP6V1B2/ATP6V0E1/ATP6V0B/NDUFA1/COX8A/COX6B1/COX5B/COX7C/PPA2/NDUFB8/COX7A2/NDUFA3/COX6C/ATP6V1E1/UQCRH/NDUFA4/NDUFB2/ATP6V0D1/ATP6AP1/SDHB/UQCRFS1/COX5A/NDUFB3/ATP6V1F/TCIRG1/COX17/NDUFS5/NDUFS7/NDUFA11/ATP6V1A/NDUFB5/NDUFS8/NDUFB6/CYC1/ATP6V1G1/COX6A1/ATP6V1D/NDUFS3/NDUFV1/PPA1/NDUFB7/NDUFV2/NDUFA8/NDUFB10/NDUFS4/ATP6V0A1/NDUFAB1/UQCRC1/SDHC/NDUFA9/SDHA/NDUFA7/COX7B/LHPP
KEGG_SPLICEOSOME	KEGG_SPLICEOSOME	KEGG_SPLICEOSOME	91	0.671637016227766	2.81844461974323	0.0000000000000000137143135651352	0.00000000000000044716906670487	0.000000000000000149184963295269	6393	tags=78%, list=25%, signal=59%	SNRPD2/PCBP1/HSPA6/DDX5/HSPA8/SNRPG/RBM22/SNRPB/SF3B5/SYF2/ZMAT2/SNRPF/SF3B1/HSPA1A/LSM7/LSM2/SNRPB2/SF3B4/THOC3/SF3B2/CCDC12/DHX15/U2AF2/SNRPA1/SF3A2/LSM3/SF3A3/DHX16/ACIN1/PHF5A/PRPF8/CDC40/WBP11/LSM4/PRPF3/DDX42/EFTUD2/USP39/LSM5/PQBP1/PRPF31/RBMX/DDX23/TRA2A/CTNNBL1/PLRG1/PRPF4/U2AF1/HSPA1B/XAB2/SLU7/RBM17/SF3B3/RBM25/SNRPC/HSPA1L/SNRPA/PPIE/PRPF19/AQR/PPIH/MAGOH/NCBP2/SNRPD3/SMNDC1/THOC2/SF3…
KEGG_LYSOSOME	KEGG_LYSOSOME	KEGG_LYSOSOME	115	0.622843112452646	2.70234000781663	0.0000000000000000146612808755695	0.00000000000000044716906670487	0.000000000000000149184963295269	5729	tags=63%, list=23%, signal=49%	GGA1/ATP6V0C/NPC2/PSAP/ATP6V0B/LAPTM5/GNS/SLC11A1/CTSB/CD68/IGF2R/PPT1/LAMP1/ATP6V0D1/HEXB/ATP6AP1/CTSH/AP1S2/TCIRG1/LAMP2/CLTB/CTSS/IDS/CLTA/CTSD/TPP1/LIPA/AP1M1/GLB1/AP3B1/MCOLN1/CTSZ/M6PR/ATP6V0A1/SGSH/SCARB2/GLA/DNASE2/GUSB/CTSC/GALC/AP3M1/AP4B1/MANBA/MAN2B1/GNPTG/CTSW/CLN3/GGA2/SORT1/AP1G1/ENTPD4/NEU1/NAGPA/GAA/CD63/GNPTAB/FUCA1/GGA3/AP3S1/NPC1/SUMF1/AP3D1/ARSA/CTNS/ACP5/ATP6V1H/AP3M2/ARSG/S…
KEGG_FC_GAMMA_R_MEDIATED_PHAGOCYTOSIS	KEGG_FC_GAMMA_R_MEDIATED_PHAGOCYTOSIS	KEGG_FC_GAMMA_R_MEDIATED_PHAGOCYTOSIS	87	0.646090269439921	2.69173868616064	0.00000000000000296919499778436	0.0000000000000776232406563624	0.0000000000000258967383265402	4118	tags=54%, list=16%, signal=45%	ARPC2/RAC2/LYN/ARPC3/FCGR2A/WAS/CFL1/NCF1/ARPC4/DOCK2/SYK/PRKCD/PLCG2/ARPC5/AKT1/RAC1/HCK/MARCKS/RPS6KB2/ARPC1B/MAPK3/CRKL/PIK3CD/MAPK1/WASF2/RAF1/PAK1/DNM2/MARCKSL1/PIK3R2/CDC42/PTPRC/ARPC5L/PLA2G4B/LAT/INPP5D/GAB2/SPHK2/CRK/PIK3R1/ARPC1A/MAP2K1/PIK3CG/PIP5K1C/VAV1/VASP/FCGR1A
KEGG_ALZHEIMERS_DISEASE	KEGG_ALZHEIMERS_DISEASE	KEGG_ALZHEIMERS_DISEASE	132	0.567430159071897	2.48707184816355	0.0000000000000107703692941544	0.000000000000246372197603782	0.0000000000000821949235606519	3274	tags=46%, list=13%, signal=40%	COX4I1/GAPDH/NDUFA1/COX8A/COX6B1/COX5B/CALM2/COX7C/SNCA/NDUFB8/COX7A2/NDUFA3/COX6C/TNFRSF1A/CALM1/UQCRH/NDUFA4/NDUFB2/CALM3/SDHB/UQCRFS1/COX5A/NDUFB3/MME/NDUFS5/NDUFS7/NCSTN/MAPK3/NDUFB5/MAPK1/NDUFS8/NDUFB6/CYC1/APH1A/CAPN1/COX6A1/NDUFS3/PPP3R1/NDUFV1/NDUFB7/NDUFV2/PPP3CB/IL1B/NDUFA8/APAF1/GSK3B/NDUFB10/FADD/PLCB2/NDUFS4/NDUFAB1/UQCRC1/ITPR3/ATF6/BID/SDHC/NDUFA9/CASP3/SDHA/NDUFA7/COX7B
KEGG_UBIQUITIN_MEDIATED_PROTEOLYSIS	KEGG_UBIQUITIN_MEDIATED_PROTEOLYSIS	KEGG_UBIQUITIN_MEDIATED_PROTEOLYSIS	122	0.568779503905366	2.48214111759603	0.000000000000137441823105619	0.00000000000279465040314759	0.000000000000932353887734025	6824	tags=61%, list=27%, signal=45%	AIRE/UBE2L6/UBE2D3/UBE2I/RNF7/DDB1/UBE2M/UBE2F/VHL/SAE1/BIRC3/ANAPC5/ANAPC13/MAP3K1/CDC34/CDC26/RBX1/PIAS1/CDC16/PIAS4/UBE2E1/UBE2A/UBE2J1/STUB1/SIAH1/CBLB/HERC1/BIRC2/UBE2L3/UBE2S/UBE2N/UBE2E3/ANAPC11/CUL4A/TRIP12/ANAPC4/MGRN1/FBXW11/UBE3C/WWP1/UBE3A/UBE2Z/CUL2/KEAP1/PRPF19/HERC4/SKP2/UBE2Q2/CBL/UBE2G1/UBE2G2/COP1/UBE2O/SYVN1/UBE4B/WWP2/KLHL9/ANAPC1/CDC23/PML/FBXW7/UBE2H/CUL5/UBE2E2/ITCH/FBXW8/U…
KEGG_INSULIN_SIGNALING_PATHWAY	KEGG_INSULIN_SIGNALING_PATHWAY	KEGG_INSULIN_SIGNALING_PATHWAY	130	0.555737427267974	2.44835395582049	0.000000000000245823363714008	0.00000000000449856755596635	0.00000000000150081632583289	5436	tags=50%, list=21%, signal=40%	RPS6/FLOT2/CALM2/HK1/MKNK2/CALM1/RHOQ/PPP1CA/CALM3/AKT1/MAP2K2/PRKAR1A/FLOT1/RPS6KB2/PPP1CC/MAPK3/CRKL/HK3/PIK3CD/MAPK1/RAPGEF1/MKNK1/RAF1/PTPN1/SHC1/PHKA2/PYGL/GRB2/GSK3B/EXOC7/PIK3R2/PPP1CB/ARAF/INPP5D/FBP1/CRK/CBLB/EIF4E2/PIK3R1/RHEB/PHKB/MAP2K1/PIK3CG/PRKCZ/PDPK1/PRKAG1/IKBKB/IRS2/PRKAA1/PRKAB1/PYGB/PCK2/CBL/FASN/PRKAG2/RPS6KB1/ELK1/KRAS/PRKX/BAD/TSC1/MAPK9/PPP1R3D/SOCS2/PHKG2
KEGG_ENDOCYTOSIS	KEGG_ENDOCYTOSIS	KEGG_ENDOCYTOSIS	156	0.528939540179548	2.36508924180003	0.000000000000692687536703687	0.0000000000115238017469795	0.00000000000384458154342716	6212	tags=53%, list=24%, signal=40%	F2R/HLA-A/HLA-B/AP2S1/HLA-E/RAB11FIP1/HSPA6/RAB31/EHD1/HSPA8/SH3KBP1/RAB5B/HLA-F/EPN1/SH3GLB2/CHMP2A/CSF1R/SH3GLB1/VPS28/HGS/VPS37C/CLTB/TSG101/HSPA1A/AP2M1/VPS4B/CLTA/RAB11A/VPS37B/IL2RB/RAB5C/IQSEC1/ARRB2/DNM2/HLA-C/CHMP1B/CXCR4/PSD4/CHMP4B/STAMBP/CDC42/ADRB2/CHMP4A/GRK6/RABEP1/CBLB/RAB22A/ARRB1/HSPA1B/TFRC/EHD4/WWP1/PRKCZ/CHMP5/PIP5K1C/HSPA1L/VPS25/LDLRAP1/HLA-G/CBL/RAB11FIP3/SMAP1/GRK5/ARFGAP…
KEGG_PARKINSONS_DISEASE	KEGG_PARKINSONS_DISEASE	KEGG_PARKINSONS_DISEASE	87	0.613257436762648	2.55495067050105	0.00000000000087556904272216	0.0000000000124836396151557	0.00000000000416480355294237	3274	tags=56%, list=13%, signal=49%	UBB/COX4I1/NDUFA1/COX8A/COX6B1/COX5B/COX7C/UBE2L6/SNCA/NDUFB8/COX7A2/NDUFA3/SLC25A5/COX6C/UQCRH/NDUFA4/NDUFB2/VDAC3/SDHB/UQCRFS1/COX5A/NDUFB3/NDUFS5/NDUFS7/NDUFB5/NDUFS8/NDUFB6/CYC1/COX6A1/NDUFS3/NDUFV1/NDUFB7/NDUFV2/NDUFA8/APAF1/UBE2J1/NDUFB10/NDUFS4/VDAC1/NDUFAB1/UQCRC1/PARK7/SDHC/NDUFA9/CASP3/UBE2L3/SDHA/NDUFA7/COX7B
KEGG_PATHWAYS_IN_CANCER	KEGG_PATHWAYS_IN_CANCER	KEGG_PATHWAYS_IN_CANCER	313	0.430790244901812	2.10031526095716	0.000000000000886815928945488	0.0000000000124836396151557	0.00000000000416480355294237	6396	tags=42%, list=25%, signal=32%	MSH3/CSF3R/NCOA4/RAC2/TPM3/BCL2L1/STAT1/EGLN2/STK4/NFKBIA/RXRA/RHOA/RALB/RASSF5/NFKB1/GSTP1/TGFBR2/HSP90AA1/ETS1/PLCG2/AKT1/RAC1/CSF2RA/RALGDS/MAP2K2/HDAC1/MMP9/STAT3/CSF1R/SPI1/ITGB1/RARA/E2F2/VHL/MAPK3/CRKL/BIRC3/PIK3CD/MAPK1/STAT5A/HSP90B1/AXIN1/STAT5B/PTEN/RAF1/CEBPA/RBX1/HSP90AB1/PIAS1/IKBKG/RASSF1/PIAS4/CTNNA1/RALA/VEGFB/CDKN1B/GRB2/BAX/GSK3B/CREBBP/FADD/LEF1/PIK3R2/CTBP1/ARAF/CDC42/TPR/BID…
KEGG_NEUROTROPHIN_SIGNALING_PATHWAY	KEGG_NEUROTROPHIN_SIGNALING_PATHWAY	KEGG_NEUROTROPHIN_SIGNALING_PATHWAY	120	0.55868773875061	2.44035730532997	0.00000000000173014910554554	0.0000000000226155204510596	0.00000000000754501113696553	7094	tags=62%, list=28%, signal=45%	ARHGDIB/YWHAZ/CALM2/YWHAB/NFKBIA/CSK/RHOA/CALM1/YWHAH/NFKB1/PRKCD/CALM3/ATF4/PLCG2/AKT1/RAC1/MAP2K2/YWHAQ/MAPK3/CRKL/PIK3CD/MAPK1/RPS6KA1/RAPGEF1/MAP3K1/RAF1/ARHGDIA/SHC1/GRB2/BAX/GSK3B/MAP3K5/PIK3R2/IRAK1/CDC42/CRK/CAMK2G/RPS6KA5/PIK3R1/BCL2/MAP3K3/MAGED1/RIPK2/IRAK3/MAP2K1/SORT1/PIK3CG/ZNF274/PDPK1/IKBKB/IRS2/KIDINS220/KRAS/PRDM4/PTPN11/IRAK4/BAD/MAPK9/YWHAG/PLCG1/RPS6KA4/NRAS/ABL1/MAPK14/NFKBI…
KEGG_PROTEASOME	KEGG_PROTEASOME	KEGG_PROTEASOME	42	0.744072439954542	2.67918016481655	0.00000000000266413770443814	0.0000000000325024799941453	0.000000000010843507849643	3920	tags=76%, list=15%, signal=65%	PSME1/PSMD12/PSMB10/PSMB3/PSMB1/PSMA6/PSMB9/PSMC1/PSMB6/PSMB4/PSMD4/PSMB8/PSMF1/POMP/PSME2/PSMA5/PSMA1/PSMD6/PSMB2/PSMC2/PSMB7/PSMD7/PSMA4/PSME4/PSMC5/PSMC6/PSME3/PSMC3/PSMD2/PSMD1/PSMD8/PSMA3
KEGG_T_CELL_RECEPTOR_SIGNALING_PATHWAY	KEGG_T_CELL_RECEPTOR_SIGNALING_PATHWAY	KEGG_T_CELL_RECEPTOR_SIGNALING_PATHWAY	105	0.565383150233473	2.41553428568845	0.0000000000137090631370134	0.000000000156797409629591	0.000000000052310898812288	7552	tags=70%, list=30%, signal=49%	CD247/NFKBIA/RHOA/PTPN6/CD3D/NFKB1/AKT1/IL10/MAP2K2/CD8A/MAPK3/PIK3CD/MAPK1/FYN/PPP3R1/RAF1/ITK/IKBKG/PPP3CB/PAK1/GRB2/GSK3B/PIK3R2/ZAP70/PAK2/CDC42/PTPRC/LAT/CD3E/CBLB/MAP3K7/PRKCQ/PIK3R1/NCK2/FOS/CD3G/MAP2K1/NCK1/PIK3CG/PDPK1/IKBKB/VAV1/CARD11/PPP3CC/CDK4/CBL/CHUK/VAV3/KRAS/MAPK9/PLCG1/MAP3K8/ICOS/LCK/TNF/NFATC3/CD4/NRAS/NFAT5/MAPK14/NFKBIE/LCP2/RELA/NFATC1/MAPK13/NFKBIB/MAP3K14/CD8B/RASGRP1/MA…
KEGG_CHRONIC_MYELOID_LEUKEMIA	KEGG_CHRONIC_MYELOID_LEUKEMIA	KEGG_CHRONIC_MYELOID_LEUKEMIA	72	0.632089764186469	2.56311844478864	0.0000000000168797887029613	0.000000000181705960743643	0.0000000000606209129889633	5093	tags=58%, list=20%, signal=47%	BCL2L1/NFKBIA/NFKB1/TGFBR2/AKT1/MAP2K2/HDAC1/E2F2/MAPK3/CRKL/PIK3CD/MAPK1/STAT5A/STAT5B/RAF1/SHC1/IKBKG/CDKN1B/GRB2/PIK3R2/CTBP1/ARAF/CDKN1A/GAB2/CRK/CBLB/E2F3/PIK3R1/RUNX1/MYC/HDAC2/SMAD4/MAP2K1/PIK3CG/IKBKB/SMAD3/CDK4/CBL/CHUK/KRAS/PTPN11/BAD
KEGG_PATHOGENIC_ESCHERICHIA_COLI_INFECTION	KEGG_PATHOGENIC_ESCHERICHIA_COLI_INFECTION	KEGG_PATHOGENIC_ESCHERICHIA_COLI_INFECTION	47	0.700828920229651	2.60402806528586	0.0000000000385281865787801	0.000000000391703230217598	0.000000000130680398922178	3746	tags=62%, list=15%, signal=53%	ACTB/ACTG1/ROCK2/ARPC2/CD14/HCLS1/YWHAZ/ARPC3/WAS/TUBA1A/ARPC4/RHOA/ARHGEF2/ARPC5/YWHAQ/ITGB1/ARPC1B/LY96/FYN/TUBB/TUBB1/NCL/TLR5/CDC42/ARPC5L/NCK2/ARPC1A/TLR4/NCK1
KEGG_NATURAL_KILLER_CELL_MEDIATED_CYTOTOXICITY	KEGG_NATURAL_KILLER_CELL_MEDIATED_CYTOTOXICITY	KEGG_NATURAL_KILLER_CELL_MEDIATED_CYTOTOXICITY	133	0.520304935369176	2.28412340968834	0.0000000000789589556393149	0.000000000760499414841822	0.000000000253718527816081	6521	tags=57%, list=26%, signal=43%	HLA-A/TYROBP/ITGB2/HLA-B/RAC2/FCER1G/HCST/IFNGR2/HLA-E/CD247/FCGR3B/PTPN6/IFNGR1/TNFSF10/SYK/PLCG2/RAC1/ICAM2/GZMB/MAP2K2/PRF1/MAPK3/PIK3CD/MAPK1/FYN/CD48/PPP3R1/IFNAR2/RAF1/IFNAR1/ITGAL/SHC1/PPP3CB/PAK1/GRB2/HLA-C/PIK3R2/ZAP70/KLRD1/ARAF/TNFRSF10B/BID/LAT/CASP3/PIK3R1/KIR2DL3/MICB/MAP2K1/PIK3CG/KIR2DL4/NCR3/VAV1/HLA-G/PPP3CC/PTK2B/VAV3/SH2D1A/KRAS/PTPN11/KLRC3/PLCG1/KIR3DL2/TNFRSF10C/KIR3DL1/PRK…
KEGG_CELL_CYCLE	KEGG_CELL_CYCLE	KEGG_CELL_CYCLE	112	0.541702331567623	2.35212895248336	0.000000000129434901791447	0.00000000118432935139174	0.000000000395117068626524	6559	tags=54%, list=26%, signal=40%	CCND3/YWHAZ/YWHAB/YWHAH/HDAC1/YWHAQ/CDKN2D/BUB3/CDC14B/E2F2/CDC25B/CCND2/ANAPC5/ANAPC13/RBL2/MAD2L2/CDC26/RBX1/CDC16/MCM3/CDKN1B/MCM7/GSK3B/RAD21/CREBBP/TFDP1/E2F4/ATM/CDKN1A/E2F3/MCM6/PRKDC/ANAPC11/MYC/ANAPC4/HDAC2/SMAD4/MAD1L1/STAG2/MCM5/ZBTB17/SMAD3/EP300/SKP2/CDK4/PTTG1/GADD45B/ANAPC1/CDC23/YWHAG/GADD45A/STAG1/CDK2/ABL1/CCNH/CDK6/PCNA/CDK7/CDKN2C/YWHAE
KEGG_NEUROACTIVE_LIGAND_RECEPTOR_INTERACTION	KEGG_NEUROACTIVE_LIGAND_RECEPTOR_INTERACTION	KEGG_NEUROACTIVE_LIGAND_RECEPTOR_INTERACTION	250	-0.38513	-2.08599	0.000000000150807841336151	0.00000000131418261735788	0.000000000438438836967255	6594	tags=43%, list=26%, signal=32%	PTGFR/AVPR2/GRM7/GHSR/GLRB/GABRA5/GRPR/NMBR/VIPR2/GABRA2/GH1/GABRA4/GRM3/GRIK3/NPY1R/TAAR2/TRHR/ADRB3/GALR3/GRM8/HTR2B/F2RL2/CALCR/GLRA1/SSTR1/P2RY4/GALR1/SSTR4/HTR2C/PRSS1/GABRA6/UTS2R/ADCYAP1R1/TAAR5/DRD5/P2RY1/LHB/GLRA3/TACR2/GRIA2/MLNR/BRS3/NPFFR1/GPR50/FSHB/AGTR1/GABRB2/HTR1A/GNRHR/GRM5/CHRM4/GABRR1/GABRG3/HTR1F/GRIN3A/NPBWR1/GRIK1/GALR2/GLRA2/PRLHR/PLG/CRHR2/EDNRA/GLP2R/HRH3/DRD2/LHCGR/GRIA…
KEGG_ANTIGEN_PROCESSING_AND_PRESENTATION	KEGG_ANTIGEN_PROCESSING_AND_PRESENTATION	KEGG_ANTIGEN_PROCESSING_AND_PRESENTATION	88	0.575923708379276	2.40613986471206	0.000000000337971280047124	0.00000000261278171097359	0.000000000871678684132691	5598	tags=58%, list=22%, signal=45%	HLA-A/B2M/HLA-B/CREB1/HLA-DRA/PSME1/HLA-E/HLA-DPA1/HSPA6/CD74/HSPA8/HLA-DMB/TAPBP/CTSB/HSP90AA1/TAP1/HLA-DQA1/HLA-F/HLA-DMA/HLA-DRB4/CD8A/IFI30/PSME2/HSPA1A/CTSS/HSP90AB1/RFXANK/HLA-C/KLRD1/RFX5/CANX/NFYC/PSME3/HLA-DRB3/KIR2DL3/HSPA4/HLA-DOB/HSPA1B/HLA-DOA/KIR2DL4/HLA-DQB1/HSPA1L/HLA-G/CALR/TAP2/LTA/KLRC3/KIR3DL2/HLA-DPB1/HSPA5/KIR3DL1
KEGG_CHEMOKINE_SIGNALING_PATHWAY	KEGG_CHEMOKINE_SIGNALING_PATHWAY	KEGG_CHEMOKINE_SIGNALING_PATHWAY	179	0.469962482126394	2.14037706184516	0.000000000340007540905596	0.00000000261278171097359	0.000000000871678684132691	4886	tags=41%, list=19%, signal=34%	CCR6/ROCK2/CCL5/RAC2/LYN/FGR/WAS/STAT1/NFKBIA/GNAI2/NCF1/CSK/RHOA/STAT2/NFKB1/DOCK2/GNB1/PRKCD/AKT1/RAC1/HCK/CX3CR1/STAT3/MAPK3/CRKL/PIK3CD/MAPK1/CCR7/CXCL16/RASGRP2/STAT5B/RAF1/ITK/SHC1/IKBKG/GNG11/PAK1/GRB2/GSK3B/ARRB2/PLCB2/PIK3R2/CXCR4/GNG10/CDC42/CCR3/ELMO1/GRK6/CRK/CCR1/PIK3R1/ARRB1/MAP2K1/GNG5/PIK3CG/PRKCZ/CCL3L3/PPBP/PREX1/IKBKB/VAV1/ADCY3/CCR2/GNB5/PTK2B/CHUK/GRK5/VAV3/GNG2/GNAI3/KRAS/GN…
KEGG_LEISHMANIA_INFECTION	KEGG_LEISHMANIA_INFECTION	KEGG_LEISHMANIA_INFECTION	68	0.613067170813107	2.46190735616928	0.000000000342659896521127	0.00000000261278171097359	0.000000000871678684132691	6849	tags=75%, list=27%, signal=55%	ITGB2/CYBA/HLA-DRA/IFNGR2/FCGR2A/HLA-DPA1/STAT1/NFKBIA/FCGR3B/NCF1/HLA-DMB/NCF4/PTPN6/NFKB1/IFNGR1/HLA-DQA1/IL10/HLA-DMA/HLA-DRB4/ITGB1/MYD88/MAPK3/MAPK1/ITGAM/IL1B/MARCKSL1/NCF2/IRAK1/MAP3K7/HLA-DRB3/JAK1/HLA-DOB/TLR4/FOS/PTGS2/HLA-DOA/HLA-DQB1/FCGR1A/ELK1/IRAK4/HLA-DPB1/TNF/JAK2/FCGR3A/TLR2/MAPK14/RELA/MAPK13/HLA-DRB1/CR1/NFKBIB
KEGG_APOPTOSIS	KEGG_APOPTOSIS	KEGG_APOPTOSIS	81	0.582755773034439	2.41394108367061	0.000000000449128445012989	0.00000000328762021749508	0.00000000109681893940014	8281	tags=72%, list=33%, signal=48%	BCL2L1/CFLAR/NFKBIA/TNFRSF1A/NFKB1/TNFSF10/AKT1/PRKAR1A/MYD88/BIRC3/PIK3CD/CAPN1/PPP3R1/IKBKG/PPP3CB/IL1B/APAF1/BAX/FADD/PIK3R2/IRAK1/TNFRSF10B/BID/ATM/RIPK1/TRADD/CASP3/BIRC2/PIK3R1/BCL2/IRAK3/PIK3CG/IKBKB/PPP3CC/CHUK/AIFM1/DFFA/PRKX/IRAK4/CASP9/BAD/TNFRSF10C/DFFB/TNF/RELA/MAP3K14/TNFRSF10A/ENDOG/TRAF2/CASP8/IRAK2/PPP3CA/CASP6/PIK3R5/PRKAR2A/CSF2RB/CYCS/CAPN2
KEGG_B_CELL_RECEPTOR_SIGNALING_PATHWAY	KEGG_B_CELL_RECEPTOR_SIGNALING_PATHWAY	KEGG_B_CELL_RECEPTOR_SIGNALING_PATHWAY	72	0.606669806022698	2.46004073759119	0.000000000588404622877484	0.00000000414146330717614	0.00000000138167887153417	4831	tags=56%, list=19%, signal=45%	LILRB3/IFITM1/RAC2/LYN/DAPP1/CD81/NFKBIA/PTPN6/NFKB1/SYK/PLCG2/AKT1/RAC1/MAP2K2/CD79B/MAPK3/PIK3CD/MAPK1/CD79A/PPP3R1/RAF1/IKBKG/PPP3CB/GRB2/GSK3B/PIK3R2/BTK/INPP5D/PIK3R1/FOS/MAP2K1/PIK3CG/CD19/IKBKB/VAV1/CARD11/PPP3CC/CHUK/VAV3/KRAS
KEGG_ACUTE_MYELOID_LEUKEMIA	KEGG_ACUTE_MYELOID_LEUKEMIA	KEGG_ACUTE_MYELOID_LEUKEMIA	56	0.643577805854259	2.47143239590425	0.00000000088514846991715	0.00000000599933962943846	0.00000000200150531209336	5231	tags=57%, list=21%, signal=45%	PIM1/NFKB1/AKT1/PIM2/MAP2K2/STAT3/SPI1/RARA/RPS6KB2/MAPK3/PIK3CD/MAPK1/STAT5A/STAT5B/RAF1/CEBPA/IKBKG/GRB2/LEF1/PIK3R2/ARAF/PIK3R1/RUNX1/MYC/MAP2K1/PIK3CG/IKBKB/CHUK/RPS6KB1/KRAS/BAD/PML
KEGG_VIBRIO_CHOLERAE_INFECTION	KEGG_VIBRIO_CHOLERAE_INFECTION	KEGG_VIBRIO_CHOLERAE_INFECTION	51	0.647022819740616	2.44682271601489	0.00000000178965278809304	0.0000000116609366984632	0.00000000389033263451751	5746	tags=59%, list=23%, signal=46%	ACTB/ACTG1/ATP6V0C/GNAS/ATP6V1B2/ATP6V0E1/ATP6V0B/ATP6V1E1/ATP6V0D1/PLCG2/ATP6AP1/SEC61B/ATP6V1F/SEC61G/TCIRG1/ARF1/SEC61A1/ATP6V1A/ATP6V1G1/ATP6V1D/ATP6V0A1/KDELR2/ADCY3/KDELR1/PRKX/ATP6V1H/PLCG1/ATP6V0A2/ATP6V1C1/PRKCA
KEGG_RNA_DEGRADATION	KEGG_RNA_DEGRADATION	KEGG_RNA_DEGRADATION	46	0.661629094722757	2.44095403860804	0.00000000184790800139582	0.0000000116609366984632	0.00000000389033263451751	7082	tags=83%, list=28%, signal=60%	PNPT1/ENO1/LSM1/CNOT1/EXOSC1/LSM7/LSM2/DCP2/PAPOLA/LSM3/CNOT2/HSPD1/LSM4/LSM5/CNOT7/XRN2/EXOSC10/ZCCHC7/EXOSC3/XRN1/CNOT4/DCP1A/EXOSC7/CNOT6/CNOT10/CNOT8/EXOSC5/EXOSC6/EXOSC8/CNOT3/EXOSC9/ENO2/PARN/EXOSC4/DCPS/CNOT6L/EXOSC2/ENO3
KEGG_PROSTATE_CANCER	KEGG_PROSTATE_CANCER	KEGG_PROSTATE_CANCER	87	0.547317135334657	2.28023045147549	0.00000000570052587605745	0.0000000347732078439504	0.0000000116010702039064	5093	tags=45%, list=20%, signal=36%	CREB1/NFKBIA/NFKB1/GSTP1/HSP90AA1/ATF4/AKT1/MAP2K2/E2F2/MAPK3/PIK3CD/MAPK1/HSP90B1/PTEN/RAF1/CREB5/HSP90AB1/IKBKG/CDKN1B/GRB2/GSK3B/CREBBP/LEF1/PIK3R2/ARAF/CDKN1A/E2F3/PIK3R1/BCL2/CREB3L2/MAP2K1/PIK3CG/PDPK1/IKBKB/EP300/CHUK/KRAS/CASP9/BAD
KEGG_PANCREATIC_CANCER	KEGG_PANCREATIC_CANCER	KEGG_PANCREATIC_CANCER	69	0.581587367943742	2.34011013668089	0.0000000110300438348327	0.0000000651128394120767	0.0000000217230065337961	5186	tags=54%, list=20%, signal=43%	RAC2/BCL2L1/STAT1/RALB/NFKB1/TGFBR2/AKT1/RAC1/ARHGEF6/RALGDS/STAT3/E2F2/MAPK3/PIK3CD/MAPK1/RAF1/IKBKG/RALA/VEGFB/PIK3R2/ARAF/CDC42/E2F3/PIK3R1/RALBP1/JAK1/SMAD4/MAP2K1/PIK3CG/IKBKB/SMAD3/CDK4/CHUK/KRAS/CASP9/BAD/MAPK9
KEGG_REGULATION_OF_ACTIN_CYTOSKELETON	KEGG_REGULATION_OF_ACTIN_CYTOSKELETON	KEGG_REGULATION_OF_ACTIN_CYTOSKELETON	197	0.432603320274849	2.00040977745875	0.0000000150811506286521	0.0000000862453301576043	0.0000000287732479099284	5794	tags=40%, list=23%, signal=31%	F2R/ACTB/ACTG1/ROCK2/ITGB2/PFN1/ARPC2/CD14/RAC2/ARPC3/WAS/MYH9/MSN/FGD3/CFL1/ACTN1/CSK/ARPC4/RHOA/CYFIP2/PPP1CA/ARPC5/RAC1/SSH2/ARHGEF6/VCL/MAP2K2/ITGB1/ITGAX/PPP1CC/ARPC1B/DIAPH1/MAPK3/CRKL/ITGB7/PIK3CD/MAPK1/WASF2/RAF1/ITGAL/ITGAM/PAK1/GNA13/SLC9A1/PIK3R2/ITGA5/PAK2/PPP1CB/ARAF/CDC42/IQGAP1/ARPC5L/CRK/ARHGEF7/RRAS/PIK3R1/ACTN4/ARPC1A/ARHGEF1/MAP2K1/PIK3CG/PIP5K1C/ITGB5/VAV1/SSH3/VAV3/KRAS/DIAPH…
KEGG_NON_SMALL_CELL_LUNG_CANCER	KEGG_NON_SMALL_CELL_LUNG_CANCER	KEGG_NON_SMALL_CELL_LUNG_CANCER	52	0.622633091663509	2.37719737240458	0.0000000339542138229818	0.00000018829154938199	0.0000000628180032450701	6281	tags=58%, list=25%, signal=44%	STK4/RXRA/RASSF5/PLCG2/AKT1/MAP2K2/E2F2/MAPK3/PIK3CD/MAPK1/RAF1/RASSF1/GRB2/PIK3R2/ARAF/E2F3/PIK3R1/MAP2K1/PIK3CG/PDPK1/CDK4/KRAS/CASP9/BAD/PLCG1/RXRB/PRKCA/NRAS/TGFA/CDK6
KEGG_EPITHELIAL_CELL_SIGNALING_IN_HELICOBACTER_PYLORI_INFECTION	KEGG_EPITHELIAL_CELL_SIGNALING_IN_HELICOBACTER_PYLORI_INFECTION	KEGG_EPITHELIAL_CELL_SIGNALING_IN_HELICOBACTER_PYLORI_INFECTION	63	0.587475649047876	2.33876550787389	0.000000044109330558207	0.000000232118390479315	0.0000000774395550635622	6884	tags=68%, list=27%, signal=50%	CCL5/ATP6V0C/LYN/ATP6V1B2/ATP6V0E1/ATP6V0B/NFKBIA/CSK/ATP6V1E1/NFKB1/ATP6V0D1/PLCG2/RAC1/ATP6AP1/ATP6V1F/TCIRG1/ATP6V1A/ATP6V1G1/ATP6V1D/IKBKG/PAK1/ATP6V0A1/CDC42/CASP3/IKBKB/MAP2K4/ADAM17/CHUK/SRC/PTPN11/MAPK9/JAM3/ATP6V1H/PLCG1/ATP6V0A2/ATP6V1C1/NOD1/ATP6V1E2/MAPK14/RELA/ADAM10/MAPK13/MAP3K14
KEGG_PYRIMIDINE_METABOLISM	KEGG_PYRIMIDINE_METABOLISM	KEGG_PYRIMIDINE_METABOLISM	89	0.528815899805803	2.21619940263519	0.0000000443942276873007	0.000000232118390479315	0.0000000774395550635622	6718	tags=60%, list=26%, signal=44%	PNPT1/POLR1D/POLE4/UPP1/CDA/NME2/POLE3/POLR2F/POLR2G/POLR3GL/CANT1/POLD2/NT5C2/POLR2A/NT5C/NME4/NME1/NME3/POLR2C/DCTD/POLR3C/TXNRD1/POLR2I/ENTPD1/RRM1/AK3/POLD4/POLR3A/POLR2J3/UCKL1/NUDT2/NME6/ENTPD4/POLR2H/ENTPD6/POLR2B/POLR1C/POLR1E/ITPA/POLR2D/DCK/POLR3K/CTPS2/POLR3H/TXNRD2/TK2/NT5M/POLA2/PRIM1/DTYMK/POLR2L/UPRT/DPYD
KEGG_ERBB_SIGNALING_PATHWAY	KEGG_ERBB_SIGNALING_PATHWAY	KEGG_ERBB_SIGNALING_PATHWAY	84	0.543543288044125	2.25029622197853	0.0000000495791292635626	0.00000025202724042311	0.0000000840815642481471	6242	tags=51%, list=25%, signal=39%	PLCG2/AKT1/MAP2K2/RPS6KB2/MAPK3/CRKL/PIK3CD/MAPK1/STAT5A/STAT5B/RAF1/SHC1/PAK1/CDKN1B/GRB2/GSK3B/PIK3R2/PAK2/ARAF/CDKN1A/CRK/CBLB/CAMK2G/PIK3R1/NCK2/MYC/MAP2K1/NCK1/PIK3CG/MAP2K4/CBL/SRC/RPS6KB1/ELK1/KRAS/BAD/MAPK9/PLCG1/PTK2/PRKCA/NRAS/TGFA/ABL1
KEGG_LEUKOCYTE_TRANSENDOTHELIAL_MIGRATION	KEGG_LEUKOCYTE_TRANSENDOTHELIAL_MIGRATION	KEGG_LEUKOCYTE_TRANSENDOTHELIAL_MIGRATION	108	0.498455004214645	2.14992539991316	0.0000000561160381433755	0.000000277546891357776	0.0000000925954541199368	5746	tags=44%, list=23%, signal=35%	ACTB/ACTG1/ROCK2/ITGB2/CYBA/RAC2/MSN/ACTN1/GNAI2/NCF1/NCF4/RHOA/RASSF5/PLCG2/RAC1/VCL/MMP9/ITGB1/SIPA1/PECAM1/PIK3CD/ITK/ITGAL/ITGAM/CTNNA1/PIK3R2/CYBB/CXCR4/NCF2/CDC42/CD99/PIK3R1/ACTN4/CLDN14/CLDN15/PIK3CG/VAV1/VASP/PTK2B/VAV3/GNAI3/PTPN11/JAM3/PXN/PLCG1/CTNNB1/PTK2/PRKCA
KEGG_COLORECTAL_CANCER	KEGG_COLORECTAL_CANCER	KEGG_COLORECTAL_CANCER	61	0.586506799262952	2.31347845664802	0.000000101815573643487	0.000000490322367809425	0.000000163581808069869	5186	tags=51%, list=20%, signal=41%	MSH3/RAC2/RHOA/TGFBR2/AKT1/RAC1/RALGDS/MAPK3/PIK3CD/MAPK1/AXIN1/RAF1/BAX/GSK3B/LEF1/PIK3R2/ARAF/CASP3/PIK3R1/BCL2/MYC/FOS/SMAD4/MAP2K1/PIK3CG/SMAD3/MSH6/KRAS/CASP9/BAD/MAPK9
KEGG_ADHERENS_JUNCTION	KEGG_ADHERENS_JUNCTION	KEGG_ADHERENS_JUNCTION	68	0.564496373474339	2.26686053429375	0.000000116202711589833	0.000000545258877459987	0.000000181909777927405	4286	tags=41%, list=17%, signal=34%	ACTB/ACTG1/RAC2/WAS/ACTN1/RHOA/PTPN6/TGFBR2/CSNK2B/RAC1/VCL/MAPK3/MAPK1/FYN/WASF2/PTPN1/ACP1/CTNNA1/CREBBP/LEF1/CDC42/IQGAP1/MAP3K7/ACTN4/SMAD4/SMAD3/CSNK2A2/EP300
KEGG_VIRAL_MYOCARDITIS	KEGG_VIRAL_MYOCARDITIS	KEGG_VIRAL_MYOCARDITIS	70	0.542708953990561	2.1798646226272	0.000000312505431055567	0.00000142971234707922	0.000000476981973716392	4004	tags=44%, list=16%, signal=37%	HLA-A/ACTB/ACTG1/ITGB2/HLA-B/HLA-DRA/RAC2/MYH9/HLA-E/HLA-DPA1/HLA-DMB/RAC1/HLA-DQA1/HLA-F/HLA-DMA/HLA-DRB4/EIF4G2/PRF1/FYN/ITGAL/HLA-C/CD86/EIF4G1/BID/CD55/CASP3/HLA-DRB3/HLA-DOB/HLA-DOA/EIF4G3/HLA-DQB1
KEGG_VASOPRESSIN_REGULATED_WATER_REABSORPTION	KEGG_VASOPRESSIN_REGULATED_WATER_REABSORPTION	KEGG_VASOPRESSIN_REGULATED_WATER_REABSORPTION	43	0.615572973610026	2.22559512872161	0.000000461932284936218	0.00000206179532056897	0.00000068785808796664	5058	tags=53%, list=20%, signal=43%	ARHGDIB/CREB1/GNAS/RAB5B/DYNLL1/DCTN2/DYNC1LI2/NSF/ARHGDIA/CREB5/RAB11A/DCTN5/RAB5C/VAMP2/DCTN1/CREB3L2/DYNC1I2/DYNC1H1/ADCY3/RAB5A/PRKX/DCTN6/DYNLL2
KEGG_GRAFT_VERSUS_HOST_DISEASE	KEGG_GRAFT_VERSUS_HOST_DISEASE	KEGG_GRAFT_VERSUS_HOST_DISEASE	41	0.63403944746734	2.28902963958227	0.000000610969125192293	0.00000266207975976642	0.000000888125545392306	5836	tags=63%, list=23%, signal=49%	HLA-A/HLA-B/HLA-DRA/HLA-E/HLA-DPA1/HLA-DMB/HLA-DQA1/HLA-F/GZMB/HLA-DMA/HLA-DRB4/PRF1/IL1B/HLA-C/KLRD1/CD86/HLA-DRB3/KIR2DL3/HLA-DOB/HLA-DOA/HLA-DQB1/HLA-G/KIR3DL2/HLA-DPB1/KIR3DL1/TNF
KEGG_HEMATOPOIETIC_CELL_LINEAGE	KEGG_HEMATOPOIETIC_CELL_LINEAGE	KEGG_HEMATOPOIETIC_CELL_LINEAGE	87	0.495524925687316	2.06445395561471	0.00000091491307160483	0.00000389369981636474	0.00000129901978342914	4398	tags=40%, list=17%, signal=33%	CSF3R/CD14/HLA-DRA/GP1BB/CD44/CD3D/IL7R/CD37/CD2/CSF2RA/HLA-DRB4/CSF1R/MME/CD8A/IL1R2/ANPEP/CD7/GP9/ITGAM/IL1B/IL11RA/ITGA5/IL4R/CD36/CD33/CD55/CD3E/HLA-DRB3/TFRC/CD3G/CD19/FLT3LG/FCGR1A/CD5/IL6R
KEGG_RENAL_CELL_CARCINOMA	KEGG_RENAL_CELL_CARCINOMA	KEGG_RENAL_CELL_CARCINOMA	66	0.537071916169887	2.15181703860717	0.000000949074275766741	0.00000394728619239349	0.00000131689732044189	4999	tags=47%, list=20%, signal=38%	EGLN2/ETS1/AKT1/RAC1/MAP2K2/VHL/MAPK3/CRKL/PIK3CD/MAPK1/RAPGEF1/RAF1/RBX1/PAK1/VEGFB/GRB2/CREBBP/PIK3R2/PAK2/ARAF/CDC42/CRK/PIK3R1/MAP2K1/PIK3CG/CUL2/EP300/SLC2A1/KRAS/FH/PTPN11
KEGG_PURINE_METABOLISM	KEGG_PURINE_METABOLISM	KEGG_PURINE_METABOLISM	144	0.431896984044263	1.91267964186551	0.00000101685795218772	0.00000413522233889673	0.00000137959675384533	6969	tags=50%, list=27%, signal=37%	PDE4C/PNPT1/GUK1/POLR1D/IMPDH1/POLE4/DGUOK/NME2/POLE3/ADSL/APRT/POLR2F/POLR2G/POLR3GL/CANT1/PDE7A/GMPR/POLD2/NT5C2/POLR2A/NT5C/ATIC/NME4/NME1/NME3/NUDT5/PAPSS1/GMPR2/POLR2C/ADA/POLR3C/IMPDH2/POLR2I/ENTPD1/PDE4B/RRM1/AK2/PRPS1/POLD4/POLR3A/POLR2J3/HPRT1/NUDT2/NME6/ENTPD4/ADCY3/POLR2H/GMPS/GART/ENTPD6/ADK/PAICS/POLR2B/POLR1C/POLR1E/ITPA/POLR2D/DCK/POLR3K/ADCY7/POLR3H/PDE6D/NT5M/POLA2/PRIM1/NUDT9/PO…
KEGG_SMALL_CELL_LUNG_CANCER	KEGG_SMALL_CELL_LUNG_CANCER	KEGG_SMALL_CELL_LUNG_CANCER	82	0.511970070501011	2.11643863340787	0.00000118303253213807	0.00000470641203002755	0.00000157015759414206	6488	tags=48%, list=26%, signal=36%	BCL2L1/NFKBIA/RXRA/NFKB1/AKT1/ITGB1/E2F2/BIRC3/PIK3CD/PTEN/PIAS1/IKBKG/PIAS4/APAF1/CDKN1B/PIK3R2/BIRC2/E2F3/PIK3R1/BCL2/MYC/PTGS2/PIK3CG/IKBKB/SKP2/CDK4/CKS1B/TRAF5/CHUK/CASP9/MAX/RXRB/ITGA2B/PTK2/ITGA3/CDK2/CDK6/TRAF1/RELA
KEGG_TYPE_I_DIABETES_MELLITUS	KEGG_TYPE_I_DIABETES_MELLITUS	KEGG_TYPE_I_DIABETES_MELLITUS	43	0.601896626103491	2.17614849331989	0.00000120895428764067	0.00000470720499230304	0.00000157042214295989	4670	tags=53%, list=18%, signal=44%	HLA-A/HLA-B/HLA-DRA/HLA-E/HLA-DPA1/HLA-DMB/HLA-DQA1/HLA-F/GZMB/HLA-DMA/HLA-DRB4/PRF1/IL1B/ICA1/HLA-C/HSPD1/CD86/HLA-DRB3/HLA-DOB/HLA-DOA/HLA-DQB1/HLA-G/LTA
KEGG_NUCLEOTIDE_EXCISION_REPAIR	KEGG_NUCLEOTIDE_EXCISION_REPAIR	KEGG_NUCLEOTIDE_EXCISION_REPAIR	44	0.597432150009768	2.19090425449835	0.0000017660992979611	0.00000673325357347671	0.00000224635437021369	7235	tags=64%, list=28%, signal=46%	DDB1/POLE4/POLE3/RPA2/RBX1/XPC/POLD2/CETN2/RAD23A/RPA3/RPA1/ERCC1/GTF2H5/CUL4A/POLD4/ERCC5/ERCC3/GTF2H4/LIG1/RFC1/CCNH/PCNA/CDK7/CUL4B/RFC5/RAD23B/RFC4/POLD3
KEGG_GLIOMA	KEGG_GLIOMA	KEGG_GLIOMA	63	0.539543528871752	2.14794570186343	0.00000285621674291165	0.0000106670951827109	0.00000355876629621645	6281	tags=46%, list=25%, signal=35%	CALM2/CALM1/CALM3/PLCG2/AKT1/MAP2K2/E2F2/MAPK3/PIK3CD/MAPK1/PTEN/RAF1/SHC1/GRB2/PIK3R2/ARAF/CDKN1A/CAMK2G/E2F3/PIK3R1/MAP2K1/PIK3CG/CDK4/KRAS/PLCG1/PRKCA/NRAS/TGFA/CDK6
KEGG_OOCYTE_MEIOSIS	KEGG_OOCYTE_MEIOSIS	KEGG_OOCYTE_MEIOSIS	102	0.473013335444946	2.01201875014201	0.0000031366340711959	0.000011480080700577	0.00000382999528693394	5994	tags=44%, list=24%, signal=34%	YWHAZ/CALM2/YWHAB/CALM1/YWHAH/PPP1CA/CALM3/PPP2CA/YWHAQ/PPP1CC/MAPK3/ANAPC5/PPP2R5A/PPP2R1A/MAPK1/RPS6KA1/ANAPC13/PPP3R1/MAD2L2/CDC26/RBX1/PPP3CB/CDC16/PPP2R5C/PPP2R5E/ITPR3/PPP1CB/CAMK2G/ANAPC11/ANAPC4/FBXW11/MAP2K1/ADCY3/PPP3CC/PTTG1/PPP2R5B/PRKX/ANAPC1/CDC23/PPP2CB/YWHAG/ADCY7/ITPR1/CDK2/PPP2R5D
KEGG_ALLOGRAFT_REJECTION	KEGG_ALLOGRAFT_REJECTION	KEGG_ALLOGRAFT_REJECTION	37	0.619519442245874	2.18169705727556	0.00000358519921865613	0.0000128645383728249	0.00000429187935360279	4339	tags=54%, list=17%, signal=45%	HLA-A/HLA-B/HLA-DRA/HLA-E/HLA-DPA1/HLA-DMB/HLA-DQA1/HLA-F/IL10/GZMB/HLA-DMA/HLA-DRB4/PRF1/HLA-C/CD86/HLA-DRB3/HLA-DOB/HLA-DOA/HLA-DQB1/HLA-G
KEGG_TOLL_LIKE_RECEPTOR_SIGNALING_PATHWAY	KEGG_TOLL_LIKE_RECEPTOR_SIGNALING_PATHWAY	KEGG_TOLL_LIKE_RECEPTOR_SIGNALING_PATHWAY	99	0.469278288495201	1.99722089075412	0.00000368183096482172	0.0000129572128185072	0.00000432279748906194	6695	tags=55%, list=26%, signal=40%	CCL5/CD14/STAT1/NFKBIA/NFKB1/AKT1/RAC1/MAP2K2/MYD88/MAPK3/LY96/IRF7/PIK3CD/MAPK1/TLR8/IFNAR2/IFNAR1/IKBKG/IL1B/FADD/PIK3R2/IRF3/TLR5/IRAK1/CD86/RIPK1/MAP3K7/PIK3R1/TBK1/TLR4/FOS/TICAM1/MAP2K1/PIK3CG/IKBKB/TOLLIP/MAP2K4/TICAM2/IKBKE/CHUK/IRF5/IRAK4/MAP2K3/MAPK9/MAP3K8/TNF/TLR6/TLR7/TLR1/TLR2/MAPK14/RELA/MAPK13/TIRAP
KEGG_ADIPOCYTOKINE_SIGNALING_PATHWAY	KEGG_ADIPOCYTOKINE_SIGNALING_PATHWAY	KEGG_ADIPOCYTOKINE_SIGNALING_PATHWAY	65	0.523482779239538	2.09248651603961	0.00000570652257412679	0.0000193818091762258	0.00000646617734956053	6488	tags=55%, list=26%, signal=41%	ADIPOR1/NFKBIA/RXRA/TNFRSF1A/NFKB1/AKT1/STAT3/IKBKG/ADIPOR2/ACSL1/TNFRSF1B/CD36/ACSL5/TRADD/PRKCQ/ACSL4/PRKAG1/IKBKB/IRS2/PRKAA1/SLC2A1/PRKAB1/PCK2/CHUK/PRKAG2/PTPN11/ACSL3/MAPK9/RXRB/CPT1B/LEP/TNF/JAK2/ACACB/NFKBIE/RELA
KEGG_CELL_ADHESION_MOLECULES_CAMS	KEGG_CELL_ADHESION_MOLECULES_CAMS	KEGG_CELL_ADHESION_MOLECULES_CAMS	126	0.439750748709609	1.93270247733234	0.00000571922237986991	0.0000193818091762258	0.00000646617734956053	4004	tags=29%, list=16%, signal=25%	HLA-A/ITGB2/HLA-B/ICAM3/HLA-DRA/SELL/HLA-E/HLA-DPA1/HLA-DMB/ICAM2/HLA-DQA1/CD2/HLA-F/HLA-DMA/HLA-DRB4/ITGB1/CD8A/CD6/PECAM1/ITGB7/GLG1/ITGAL/ITGAM/HLA-C/CD86/PTPRC/SPN/CD58/CD99/HLA-DRB3/SELPLG/HLA-DOB/CLDN14/HLA-DOA/CLDN15/MPZL1/HLA-DQB1
KEGG_ENDOMETRIAL_CANCER	KEGG_ENDOMETRIAL_CANCER	KEGG_ENDOMETRIAL_CANCER	51	0.55693102435323	2.10612584296057	0.00000777679563961682	0.0000258755200372705	0.00000863261525545982	5093	tags=47%, list=20%, signal=38%	ILK/AKT1/MAP2K2/MAPK3/PIK3CD/MAPK1/AXIN1/PTEN/RAF1/CTNNA1/GRB2/GSK3B/LEF1/PIK3R2/ARAF/PIK3R1/MYC/MAP2K1/PIK3CG/PDPK1/ELK1/KRAS/CASP9/BAD
KEGG_MAPK_SIGNALING_PATHWAY	KEGG_MAPK_SIGNALING_PATHWAY	KEGG_MAPK_SIGNALING_PATHWAY	254	0.368434389384204	1.75322872931164	0.00000970121588002765	0.0000317021876079475	0.0000105765135534136	5836	tags=37%, list=23%, signal=28%	CD14/RAC2/JUND/DUSP1/HSPA6/STK4/HSPA8/MKNK2/TNFRSF1A/MAPKAPK3/NFKB1/TGFBR2/ATF4/AKT1/RAC1/MAP2K2/MAP4K2/CDC25B/MAPK3/CRKL/MAPK1/IL1R2/RPS6KA1/MAP3K1/RASGRP2/HSPA1A/MKNK1/DUSP3/PPP3R1/RAF1/IKBKG/PPP3CB/IL1B/PAK1/MAP4K1/GRB2/SRF/ARRB2/MAP3K5/HSPB1/PAK2/PPM1B/CDC42/PLA2G4B/MAP3K11/CRK/MAP3K7/CASP3/MAPK8IP3/RRAS/RPS6KA5/MAP3K3/ARRB1/MYC/FOS/HSPA1B/MAP4K4/MAP3K4/MAP2K1/PTPN7/IKBKB/RASA1/DAXX/MAP2K4/MA…
KEGG_PROTEIN_EXPORT	KEGG_PROTEIN_EXPORT	KEGG_PROTEIN_EXPORT	19	0.722798651021469	2.14712513347603	0.0000102943434569855	0.0000330502605724271	0.0000110262589197629	3566	tags=63%, list=14%, signal=54%	SRP14/SPCS1/SEC61B/SEC61G/SEC61A1/SPCS2/SRP9/OXA1L/SRP54/SRPRB/SRP68/SRP19
KEGG_FOCAL_ADHESION	KEGG_FOCAL_ADHESION	KEGG_FOCAL_ADHESION	188	0.38231866682716	1.74822158365066	0.000015144487939791	0.0000477834705686509	0.0000159415662524116	5794	tags=35%, list=23%, signal=27%	ACTB/ACTG1/ROCK2/RAC2/CCND3/ACTN1/ZYX/RHOA/ILK/PPP1CA/AKT1/RAC1/VCL/PARVG/ITGB1/PPP1CC/DIAPH1/MAPK3/CCND2/CRKL/BIRC3/ITGB7/PIK3CD/MAPK1/FYN/RAPGEF1/PTEN/RAF1/SHC1/PAK1/VEGFB/GRB2/GSK3B/TLN1/PIK3R2/ITGA5/PAK2/PPP1CB/CDC42/CRK/BIRC2/PIK3R1/BCL2/PARVB/ACTN4/MAP2K1/PIK3CG/PDPK1/PIP5K1C/ITGB5/VAV1/VASP/VAV3/SRC/ELK1/BAD/MAPK9/PXN/FLNB/ITGA2B/VWF/CTNNB1/PTK2/PRKCA/ITGA3
KEGG_NOD_LIKE_RECEPTOR_SIGNALING_PATHWAY	KEGG_NOD_LIKE_RECEPTOR_SIGNALING_PATHWAY	KEGG_NOD_LIKE_RECEPTOR_SIGNALING_PATHWAY	54	0.538585292881653	2.05836670540607	0.0000173848044122873	0.0000539223594482809	0.0000179896281161938	7191	tags=69%, list=28%, signal=49%	CCL5/IL18/PYCARD/NFKBIA/NFKB1/HSP90AA1/CASP1/MAPK3/BIRC3/MAPK1/HSP90B1/HSP90AB1/IKBKG/IL1B/CARD8/PSTPIP1/MAP3K7/BIRC2/RIPK2/CARD9/IKBKB/NLRP3/TNFAIP3/CHUK/MEFV/MAPK9/NOD1/TNF/NLRP1/CASP5/MAPK14/RELA/MAPK13/NFKBIB/TRAF6/TRIP6/CASP8
KEGG_FC_EPSILON_RI_SIGNALING_PATHWAY	KEGG_FC_EPSILON_RI_SIGNALING_PATHWAY	KEGG_FC_EPSILON_RI_SIGNALING_PATHWAY	76	0.489358378790253	1.99882655876841	0.0000177699795886572	0.0000541984377454044	0.0000180817336165284	6664	tags=53%, list=26%, signal=39%	RAC2/LYN/FCER1G/SYK/PRKCD/PLCG2/AKT1/RAC1/MAP2K2/MAPK3/PIK3CD/MAPK1/FYN/RAF1/GRB2/PIK3R2/FCER1A/BTK/PLA2G4B/LAT/INPP5D/GAB2/PIK3R1/MAP2K1/PIK3CG/PDPK1/VAV1/MAP2K4/PLA2G2D/VAV3/KRAS/MAP2K3/MAPK9/PLCG1/PRKCA/TNF/NRAS/MAPK14/LCP2/MAPK13
KEGG_GLUTATHIONE_METABOLISM	KEGG_GLUTATHIONE_METABOLISM	KEGG_GLUTATHIONE_METABOLISM	47	0.563876695171434	2.09516288098656	0.000020465281871173	0.0000613958456135191	0.0000204829395777055	5966	tags=53%, list=23%, signal=41%	GPX1/GPX4/GSTK1/PGD/GSTP1/GSTO1/TXNDC12/G6PD/ANPEP/ODC1/MGST3/GSTM1/MGST2/GSTM2/SMS/RRM1/IDH1/IDH2/LAP3/SRM/GSR/MGST1/GPX7/GSS/GCLM
KEGG_VEGF_SIGNALING_PATHWAY	KEGG_VEGF_SIGNALING_PATHWAY	KEGG_VEGF_SIGNALING_PATHWAY	71	0.489477591357845	1.97793285876818	0.0000284515388427948	0.0000827868031754227	0.0000276194108954531	6664	tags=52%, list=26%, signal=39%	RAC2/MAPKAPK3/PLCG2/AKT1/RAC1/MAP2K2/MAPK3/PIK3CD/MAPK1/PPP3R1/RAF1/PPP3CB/PIK3R2/HSPB1/CDC42/PLA2G4B/SPHK2/PIK3R1/PTGS2/MAP2K1/PIK3CG/PLA2G2D/PPP3CC/SRC/KRAS/CASP9/BAD/PXN/PLCG1/PTK2/PRKCA/NFATC3/NRAS/NFAT5/MAPK14/NFATC1/MAPK13
KEGG_CITRATE_CYCLE_TCA_CYCLE	KEGG_CITRATE_CYCLE_TCA_CYCLE	KEGG_CITRATE_CYCLE_TCA_CYCLE	30	0.627101113732794	2.09454732436672	0.0000285003748636701	0.0000827868031754227	0.0000276194108954531	5752	tags=70%, list=23%, signal=54%	MDH2/SDHB/CS/MDH1/PDHB/IDH3B/IDH3G/ACLY/SDHC/SUCLG1/SDHA/IDH1/IDH2/OGDH/PCK2/IDH3A/DLST/FH/SDHD/ACO1/SUCLG2
KEGG_PYRUVATE_METABOLISM	KEGG_PYRUVATE_METABOLISM	KEGG_PYRUVATE_METABOLISM	39	0.576130881216617	2.05507820093649	0.0000314252587943212	0.0000898565993650122	0.0000299780429287933	7697	tags=62%, list=30%, signal=43%	HAGH/MDH2/LDHA/ALDH9A1/MDH1/PDHB/ACSS2/AKR1B1/GLO1/LDHB/ALDH2/ME2/ACAT1/ACSS1/ALDH3A2/ACAT2/PCK2/ACYP1/ACACB/GRHPR/PDHA1/ACACA/ACYP2/DLD
KEGG_MTOR_SIGNALING_PATHWAY	KEGG_MTOR_SIGNALING_PATHWAY	KEGG_MTOR_SIGNALING_PATHWAY	46	0.543964752298737	2.00685394517061	0.0000476939496374173	0.000134276812056113	0.0000447975559347401	5163	tags=46%, list=20%, signal=36%	RPS6/EIF4B/ULK1/CAB39/AKT1/RPS6KB2/MAPK3/PIK3CD/MAPK1/RPS6KA1/VEGFB/PIK3R2/DDIT4/EIF4E2/PIK3R1/RHEB/PIK3CG/PDPK1/PRKAA1/RPS6KB1/TSC1
KEGG_GLYCOLYSIS_GLUCONEOGENESIS	KEGG_GLYCOLYSIS_GLUCONEOGENESIS	KEGG_GLYCOLYSIS_GLUCONEOGENESIS	60	0.504044520671692	1.97716429437133	0.0000628522807420137	0.000174272232966493	0.0000581408657581626	4865	tags=47%, list=19%, signal=38%	GAPDH/ENO1/ALDOA/TPI1/HK1/LDHA/ALDH9A1/PGK1/HK3/PDHB/PGM1/ACSS2/AKR1A1/PGAM1/PGAM4/LDHB/GPI/FBP1/ALDH2/ALDOC/PFKP/ALDH3B1/ACSS1/ALDH3A2/GALM/PCK2/PFKL/BPGM
KEGG_PROPANOATE_METABOLISM	KEGG_PROPANOATE_METABOLISM	KEGG_PROPANOATE_METABOLISM	30	0.609489005758816	2.03572205229253	0.0000682801994577284	0.000186496664190512	0.0000622191919646229	7883	tags=73%, list=31%, signal=51%	LDHA/ALDH9A1/ACSS2/LDHB/SUCLG1/ALDH2/PCCB/ACAT1/ACSS1/ECHS1/ALDH3A2/ACAT2/ACADM/MCEE/HADHA/SUCLG2/HIBCH/ACACB/ACACA/ALDH6A1/SUCLA2/MLYCD
KEGG_DNA_REPLICATION	KEGG_DNA_REPLICATION	KEGG_DNA_REPLICATION	32	0.61440274776853	2.09270947765382	0.0000939481971303094	0.000249569852763039	0.0000832617282729724	8639	tags=81%, list=34%, signal=54%	POLE4/POLE3/RPA2/POLD2/MCM3/SSBP1/MCM7/RPA3/RPA1/RNASEH1/MCM6/POLD4/MCM5/FEN1/LIG1/POLA2/RFC1/PRIM1/PCNA/RFC5/RFC4/POLD3/POLE/MCM4/MCM2/POLD1
KEGG_AMINO_SUGAR_AND_NUCLEOTIDE_SUGAR_METABOLISM	KEGG_AMINO_SUGAR_AND_NUCLEOTIDE_SUGAR_METABOLISM	KEGG_AMINO_SUGAR_AND_NUCLEOTIDE_SUGAR_METABOLISM	41	0.56274917544382	2.03165520282197	0.0000941001084188507	0.000249569852763039	0.0000832617282729724	8209	tags=68%, list=32%, signal=46%	CYB5R3/HK1/NAGK/HEXB/GALK1/HK3/NPL/PGM1/UGP2/RENBP/GNPDA1/GPI/GMPPA/GMDS/CYB5R1/CMAS/GALK2/AMDHD2/GALT/PGM2/HK2/NANS/PMM2/GMPPB/PMM1/GNE/GNPDA2/UGDH
KEGG_BASE_EXCISION_REPAIR	KEGG_BASE_EXCISION_REPAIR	KEGG_BASE_EXCISION_REPAIR	32	0.608104824111765	2.07125819903581	0.000123135178231207	0.000321910537375869	0.000107396095299398	8063	tags=78%, list=32%, signal=53%	POLE4/MBD4/POLE3/PARP4/APEX1/POLD2/POLB/TDG/POLD4/SMUG1/APEX2/MUTYH/UNG/PARP3/FEN1/LIG1/OGG1/PCNA/XRCC1/NTHL1/POLL/NEIL2/POLD3/LIG3/POLE
KEGG_THYROID_CANCER	KEGG_THYROID_CANCER	KEGG_THYROID_CANCER	29	0.611208826233357	2.02691123452379	0.000133550655104186	0.000344222111043183	0.000114839703425393	6169	tags=55%, list=24%, signal=42%	NCOA4/TPM3/RXRA/MAP2K2/MAPK3/MAPK1/LEF1/TPR/CCDC6/TFG/MYC/MAP2K1/KRAS/RXRB/CTNNB1/NRAS
KEGG_RNA_POLYMERASE	KEGG_RNA_POLYMERASE	KEGG_RNA_POLYMERASE	27	0.607579188690325	2.00057158195262	0.000190672451476065	0.000484625814168332	0.000161681318503096	7318	tags=74%, list=29%, signal=53%	POLR1D/POLR2F/POLR2G/POLR3GL/POLR2A/POLR2C/POLR3C/POLR2I/POLR3A/POLR2J3/POLR2H/POLR2B/POLR1C/POLR1E/POLR2D/POLR3K/POLR3H/POLR2L/POLR2J/POLR3B
KEGG_PROGESTERONE_MEDIATED_OOCYTE_MATURATION	KEGG_PROGESTERONE_MEDIATED_OOCYTE_MATURATION	KEGG_PROGESTERONE_MEDIATED_OOCYTE_MATURATION	82	0.4443904877052	1.83707066231012	0.000219367190107966	0.000542699626031071	0.000181055958066161	7093	tags=44%, list=28%, signal=32%	GNAI2/HSP90AA1/AKT1/CDC25B/MAPK3/ANAPC5/PIK3CD/MAPK1/RPS6KA1/ANAPC13/RAF1/MAD2L2/CDC26/HSP90AB1/CDC16/PIK3R2/ARAF/PIK3R1/ANAPC11/ANAPC4/MAP2K1/PIK3CG/ADCY3/GNAI3/KRAS/PRKX/ANAPC1/CDC23/MAPK9/ADCY7/CDK2/MAPK14/MAPK13/ADCY4/PDE3B/RPS6KA3
KEGG_PENTOSE_PHOSPHATE_PATHWAY	KEGG_PENTOSE_PHOSPHATE_PATHWAY	KEGG_PENTOSE_PHOSPHATE_PATHWAY	26	0.609220676230042	1.98801409605814	0.000219452307793985	0.000542699626031071	0.000181055958066161	3419	tags=54%, list=13%, signal=47%	TALDO1/TKT/ALDOA/PGD/PGLS/G6PD/PGM1/DERA/GPI/FBP1/ALDOC/PFKP/RPIA/PRPS1
KEGG_RETINOL_METABOLISM	KEGG_RETINOL_METABOLISM	KEGG_RETINOL_METABOLISM	61	-0.430277	-1.86012	0.000474785262997262	0.00115847604171332	0.000386491863211806	6855	tags=56%, list=27%, signal=41%	RDH8/UGT1A9/UGT2A1/CYP3A4/UGT2A3/CYP1A2/CYP2C8/CYP3A5/ADH4/UGT2B28/PNPLA4/UGT1A6/CYP2A6/ADH1B/UGT1A1/UGT2B15/CYP3A43/UGT1A3/CYP4A22/ADH7/CYP26C1/RDH12/UGT1A7/ADH1A/LRAT/UGT2B10/CYP3A7/UGT1A5/UGT1A4/CYP2C9/UGT1A10/RPE65/UGT1A8/ADH1C
KEGG_PRIMARY_IMMUNODEFICIENCY	KEGG_PRIMARY_IMMUNODEFICIENCY	KEGG_PRIMARY_IMMUNODEFICIENCY	35	0.548676185853823	1.90538167807185	0.000495186467288589	0.00119235688833963	0.000397795223029615	7031	tags=71%, list=28%, signal=52%	AIRE/IGLL1/CD3D/IL7R/TAP1/CD8A/CD79A/IKBKG/RFXANK/ZAP70/DCLRE1C/RFX5/BTK/PTPRC/ADA/CD3E/CD19/TAP2/UNG/ICOS/LCK/CD4/TNFRSF13B/CD8B/IL2RG
KEGG_SNARE_INTERACTIONS_IN_VESICULAR_TRANSPORT	KEGG_SNARE_INTERACTIONS_IN_VESICULAR_TRANSPORT	KEGG_SNARE_INTERACTIONS_IN_VESICULAR_TRANSPORT	30	0.5695054939538	1.9021752353024	0.000517168155196234	0.00122911392728455	0.000410058140825448	6881	tags=60%, list=27%, signal=44%	VAMP8/STX10/STX16/VAMP5/STX11/VAMP3/VAMP2/STX6/VAMP1/STX2/STX8/SNAP23/STX7/SNAP29/STX12/VAMP4/VTI1B/GOSR2
KEGG_MISMATCH_REPAIR	KEGG_MISMATCH_REPAIR	KEGG_MISMATCH_REPAIR	23	0.622021910685234	1.95094067382052	0.000701471431846205	0.00164575989779302	0.000549059960149526	7235	tags=70%, list=28%, signal=50%	MSH3/RPA2/POLD2/SSBP1/RPA3/RPA1/POLD4/MSH6/LIG1/RFC1/PCNA/RFC5/MLH1/RFC4/MLH3/POLD3
KEGG_INTESTINAL_IMMUNE_NETWORK_FOR_IGA_PRODUCTION	KEGG_INTESTINAL_IMMUNE_NETWORK_FOR_IGA_PRODUCTION	KEGG_INTESTINAL_IMMUNE_NETWORK_FOR_IGA_PRODUCTION	48	0.488731646110943	1.81834388207368	0.000750897854020792	0.00173942161121272	0.000580307468796881	8164	tags=58%, list=32%, signal=40%	HLA-DRA/HLA-DPA1/HLA-DMB/TNFSF13B/HLA-DQA1/IL10/HLA-DMA/HLA-DRB4/ITGB7/CXCR4/CD86/LTBR/HLA-DRB3/HLA-DOB/HLA-DOA/HLA-DQB1/ICOS/HLA-DPB1/TNFRSF13B/HLA-DRB1/MAP3K14/IL15/TNFRSF17/ITGA4/CD40LG/TNFSF13/CD40/CD28
KEGG_GLYCOSPHINGOLIPID_BIOSYNTHESIS_GANGLIO_SERIES	KEGG_GLYCOSPHINGOLIPID_BIOSYNTHESIS_GANGLIO_SERIES	KEGG_GLYCOSPHINGOLIPID_BIOSYNTHESIS_GANGLIO_SERIES	14	0.69389192639432	1.90265819695727	0.000761589771368339	0.00174213660200508	0.000581213246570574	4988	tags=57%, list=20%, signal=46%	HEXB/ST3GAL1/GLB1/ST6GALNAC4/B3GALT4/ST3GAL5/ST6GALNAC6/ST3GAL2
KEGG_AMYOTROPHIC_LATERAL_SCLEROSIS_ALS	KEGG_AMYOTROPHIC_LATERAL_SCLEROSIS_ALS	KEGG_AMYOTROPHIC_LATERAL_SCLEROSIS_ALS	50	0.481294133429755	1.80809315688046	0.000823859566996789	0.00186131235506682	0.000620972773045013	6664	tags=60%, list=26%, signal=44%	GPX1/BCL2L1/TNFRSF1A/SOD1/RAC1/CASP1/CAT/PPP3R1/PPP3CB/APAF1/BAX/MAP3K5/TNFRSF1B/BID/CASP3/TOMM40/DERL1/BCL2/CCS/DAXX/PPP3CC/RAB5A/MAP2K3/CASP9/BAD/GRIN1/TNF/ALS2/MAPK14/MAPK13
KEGG_VALINE_LEUCINE_AND_ISOLEUCINE_DEGRADATION	KEGG_VALINE_LEUCINE_AND_ISOLEUCINE_DEGRADATION	KEGG_VALINE_LEUCINE_AND_ISOLEUCINE_DEGRADATION	41	0.524171870453581	1.89238217353239	0.000849689151128915	0.00189625749581209	0.000632631203664661	7697	tags=66%, list=30%, signal=46%	ALDH9A1/ACAA1/BCKDHA/ALDH2/DBT/PCCB/ACAT1/ECHS1/ALDH3A2/ACAT2/ACADM/BCAT2/ACAD8/MCEE/MCCC1/HADHA/HIBADH/HMGCS1/HIBCH/HADHB/HMGCL/ACAA2/IVD/AUH/ACADS/ALDH6A1/DLD
KEGG_WNT_SIGNALING_PATHWAY	KEGG_WNT_SIGNALING_PATHWAY	KEGG_WNT_SIGNALING_PATHWAY	146	0.359067692352711	1.59131065649272	0.000994047303104427	0.00219169465624229	0.000731195226126275	6521	tags=38%, list=26%, signal=28%	ROCK2/RAC2/CCND3/FRAT2/RHOA/CSNK2B/RAC1/PPP2CA/TBL1X/CCND2/PPP2R5A/PPP2R1A/AXIN1/PPP3R1/RBX1/PPP3CB/PPP2R5C/GSK3B/CREBBP/PPP2R5E/CHD8/PLCB2/LEF1/CTBP1/SIAH1/MAP3K7/CAMK2G/CSNK1E/FRAT1/MYC/SMAD4/FBXW11/SMAD3/CSNK2A2/EP300/FZD7/PPP3CC/CACYBP/PPP2R5B/PRKX/MAPK9/PPP2CB/RUVBL1/CSNK1A1/CTNNB1/PRKCA/NFATC3/CSNK2A1/PPP2R5D/DVL2/SENP2/NFAT5/DVL3/CTNNBIP1/NFATC1
KEGG_P53_SIGNALING_PATHWAY	KEGG_P53_SIGNALING_PATHWAY	KEGG_P53_SIGNALING_PATHWAY	63	0.446923511781267	1.77922148042381	0.00102095462202596	0.0022242225694137	0.000742047219016361	8240	tags=52%, list=32%, signal=36%	CCND3/ZMAT3/CCND2/PTEN/APAF1/BAX/SIAH1/TNFRSF10B/BID/ATM/CDKN1A/SESN3/CASP3/CD82/CDK4/COP1/SESN1/GADD45B/CASP9/GADD45A/CCNG1/EI24/CDK2/TSC2/CDK6/TP53I3/CASP8/MDM4/PPM1D/CCNG2/CYCS/RRM2B/THBS1
KEGG_CYTOSOLIC_DNA_SENSING_PATHWAY	KEGG_CYTOSOLIC_DNA_SENSING_PATHWAY	KEGG_CYTOSOLIC_DNA_SENSING_PATHWAY	51	0.468646315101468	1.77226276196354	0.00126866238828857	0.00273135549478599	0.000911237381061762	5624	tags=51%, list=22%, signal=40%	CCL5/IL18/PYCARD/NFKBIA/POLR1D/ADAR/NFKB1/CASP1/IRF7/ZBP1/POLR3GL/IKBKG/IL1B/IRF3/POLR3C/RIPK1/AIM2/TBK1/POLR3A/IKBKB/IKBKE/CHUK/POLR1C/RIPK3/POLR3K/POLR3H
KEGG_N_GLYCAN_BIOSYNTHESIS	KEGG_N_GLYCAN_BIOSYNTHESIS	KEGG_N_GLYCAN_BIOSYNTHESIS	44	0.488690387647072	1.79212626808067	0.00147128459089835	0.00313075674574882	0.00104448600088255	8009	tags=64%, list=31%, signal=44%	DAD1/RPN1/MGAT1/DDOST/B4GALT3/DPM2/MAN1B1/DPM1/ST6GAL1/DPM3/STT3A/MAN2A2/MAN2A1/ALG3/ALG13/MGAT4B/ALG8/ALG6/ALG5/B4GALT1/MGAT2/MGAT4A/STT3B/GANAB/ALG9/DOLPP1/MAN1A1/DPAGT1
KEGG_AUTOIMMUNE_THYROID_DISEASE	KEGG_AUTOIMMUNE_THYROID_DISEASE	KEGG_AUTOIMMUNE_THYROID_DISEASE	52	0.462592833876178	1.7661677220618	0.0015170047987591	0.00319094112842432	0.00106456477105902	4339	tags=38%, list=17%, signal=32%	HLA-A/HLA-B/HLA-DRA/HLA-E/HLA-DPA1/HLA-DMB/HLA-DQA1/HLA-F/IL10/GZMB/HLA-DMA/HLA-DRB4/PRF1/HLA-C/CD86/HLA-DRB3/HLA-DOB/HLA-DOA/HLA-DQB1/HLA-G
KEGG_PEROXISOME	KEGG_PEROXISOME	KEGG_PEROXISOME	71	0.431450113780889	1.74344928559274	0.0015469682549938	0.00321699080299848	0.00107325548791436	8716	tags=62%, list=34%, signal=41%	SOD2/PRDX5/GSTK1/SOD1/ECH1/PRDX1/CAT/DHRS4/PEX11B/ACAA1/PEX16/ACSL1/ACSL5/HSD17B4/PEX5/IDH1/IDH2/MPV17/ACSL4/GNPAT/ACOX1/PEX19/ACSL3/PEX10/PAOX/PECR/AGPS/HMGCL/ACOX3/PXMP2/PMVK/ABCD1/PHYH/ACOT8/CRAT/PEX13/MLYCD/PEX14/PEX1/PEX6/CROT/EPHX2/DECR2/ABCD3
KEGG_JAK_STAT_SIGNALING_PATHWAY	KEGG_JAK_STAT_SIGNALING_PATHWAY	KEGG_JAK_STAT_SIGNALING_PATHWAY	147	0.353343736543378	1.56703563478921	0.00163482775806093	0.0033614997721927	0.00112146670570709	2365	tags=23%, list=9%, signal=21%	CSF3R/CCND3/IFNGR2/BCL2L1/STAT1/PTPN6/PIM1/IL10RB/IL7R/STAT2/IFNGR1/TYK2/AKT1/CSF2RA/IL10/IL13RA1/STAT3/CCND2/PIK3CD/STAT5A/IFNAR2/STAT5B/IFNAR1/IL10RA/PIAS1/STAT4/PIAS4/STAT6/IL2RB/GRB2/CREBBP/IL11RA/PIK3R2/IL4R
KEGG_LONG_TERM_POTENTIATION	KEGG_LONG_TERM_POTENTIATION	KEGG_LONG_TERM_POTENTIATION	67	0.423477470368676	1.69372759460367	0.00183438978979393	0.00372992590591433	0.00124438137787191	5746	tags=40%, list=23%, signal=31%	CALM2/CALM1/PPP1CA/CALM3/ATF4/MAP2K2/PPP1CC/MAPK3/MAPK1/RPS6KA1/PPP3R1/RAF1/PPP3CB/CREBBP/PLCB2/ITPR3/PPP1CB/ARAF/CAMK2G/MAP2K1/EP300/PPP3CC/KRAS/PRKX/ITPR1/GRIN1/PRKCA
KEGG_BLADDER_CANCER	KEGG_BLADDER_CANCER	KEGG_BLADDER_CANCER	39	0.49497379300958	1.76558814188331	0.00186874179262625	0.0037580192093473	0.00125375389210321	5012	tags=44%, list=20%, signal=35%	MAP2K2/MMP9/E2F2/MAPK3/MAPK1/RAF1/RASSF1/VEGFB/ARAF/CDKN1A/E2F3/RPS6KA5/MYC/MAP2K1/CDK4/KRAS/DAPK2
KEGG_NOTCH_SIGNALING_PATHWAY	KEGG_NOTCH_SIGNALING_PATHWAY	KEGG_NOTCH_SIGNALING_PATHWAY	43	0.481118180778901	1.73948	0.00249827474083027	0.00496939432143413	0.00165789399277066	6355	tags=49%, list=25%, signal=37%	LFNG/NUMB/HDAC1/MFNG/NCSTN/NOTCH1/APH1A/DTX2/CREBBP/CTBP1/NCOR2/RFNG/HDAC2/EP300/ADAM17/PTCRA/MAML1/NOTCH2/DVL2/PSENEN/DVL3
KEGG_STEROID_HORMONE_BIOSYNTHESIS	KEGG_STEROID_HORMONE_BIOSYNTHESIS	KEGG_STEROID_HORMONE_BIOSYNTHESIS	54	-0.40741	-1.7052	0.00265872107877874	0.00523167696146784	0.00174539697305226	6871	tags=57%, list=27%, signal=42%	CYP19A1/UGT1A9/UGT2A1/CYP3A4/STS/UGT2A3/CYP3A5/HSD3B1/UGT2B28/UGT1A6/CYP17A1/HSD17B6/UGT1A1/HSD3B2/UGT2B15/CYP3A43/UGT1A3/CYP7A1/HSD17B1/SRD5A2/UGT1A7/SULT1E1/UGT2B10/CYP3A7/UGT1A5/CYP11B1/UGT1A4/UGT1A10/UGT1A8/HSD17B2/AKR1C1
KEGG_DRUG_METABOLISM_CYTOCHROME_P450	KEGG_DRUG_METABOLISM_CYTOCHROME_P450	KEGG_DRUG_METABOLISM_CYTOCHROME_P450	72	-0.367077	-1.63528	0.00288991421606385	0.0056261095908477	0.00187698795668201	6657	tags=49%, list=26%, signal=36%	UGT1A9/GSTA5/UGT2A1/CYP3A4/UGT2A3/CYP1A2/CYP2C8/CYP3A5/ADH4/UGT2B28/UGT1A6/CYP2A6/FMO1/ADH1B/UGT1A1/UGT2B15/ALDH3A1/CYP3A43/UGT1A3/GSTA2/ADH7/UGT1A7/GSTA1/ADH1A/ALDH1A3/UGT2B10/CYP3A7/UGT1A5/FMO3/AOX1/UGT1A4/CYP2C9/UGT1A10/UGT1A8/ADH1C
KEGG_FRUCTOSE_AND_MANNOSE_METABOLISM	KEGG_FRUCTOSE_AND_MANNOSE_METABOLISM	KEGG_FRUCTOSE_AND_MANNOSE_METABOLISM	32	0.524668949209887	1.78706831411479	0.00326079593149747	0.00628132268909512	0.00209558076484048	3547	tags=44%, list=14%, signal=38%	ALDOA/TPI1/HK1/PFKFB4/HK3/AKR1B1/PFKFB3/SORD/PHPT1/FBP1/ALDOC/PFKP/GMPPA/GMDS
KEGG_TIGHT_JUNCTION	KEGG_TIGHT_JUNCTION	KEGG_TIGHT_JUNCTION	120	0.360064687367396	1.57276852392246	0.00340642722477684	0.00649350189723085	0.0021663681911958	6594	tags=37%, list=26%, signal=27%	ACTB/ACTG1/HCLS1/MYH9/ACTN1/GNAI2/RHOA/PRKCD/CSNK2B/AKT1/PPP2CA/PPP2R1A/PRKCH/PTEN/CTNNA1/CDC42/TJAP1/PRKCQ/PPP2R2A/RRAS/PPP2R2B/PPP2R2D/ACTN4/CLDN14/CLDN15/SPTAN1/PRKCZ/CSNK2A2/CDK4/GNAI3/SRC/KRAS/JAM3/PPP2CB/LLGL1/CTNNB1/PRKCA/EPB41L3/CSNK2A1/NRAS/EPB41/CLDN9/MYH4/CTTN
KEGG_GALACTOSE_METABOLISM	KEGG_GALACTOSE_METABOLISM	KEGG_GALACTOSE_METABOLISM	25	0.545727695787641	1.75855812908492	0.00373439921544216	0.00704530986006098	0.00235046288112474	6432	tags=64%, list=25%, signal=48%	HK1/GALK1/HK3/PGM1/UGP2/AKR1B1/GLB1/GLA/PFKP/GAA/PFKL/GALK2/B4GALT1/GALT/PGM2/HK2
KEGG_VASCULAR_SMOOTH_MUSCLE_CONTRACTION	KEGG_VASCULAR_SMOOTH_MUSCLE_CONTRACTION	KEGG_VASCULAR_SMOOTH_MUSCLE_CONTRACTION	107	0.369526296317302	1.58820357445533	0.00405399429131715	0.00757021382970448	0.00252558183562186	4152	tags=26%, list=16%, signal=22%	ROCK2/MYL6/GNAS/CALM2/RHOA/CALM1/PRKCD/PPP1CA/CALM3/MAP2K2/PPP1CC/MAPK3/MAPK1/PRKCH/RAF1/GNA13/PLCB2/ADORA2A/ITPR3/PPP1CB/ARAF/PLA2G4B/ACTA2/PRKCQ/ARHGEF1/MAP2K1/ADCY3/PLA2G2D
KEGG_ASTHMA	KEGG_ASTHMA	KEGG_ASTHMA	30	0.505166311274687	1.68727932779824	0.0048635106752339	0.00899012579361417	0.00299929419631649	4381	tags=47%, list=17%, signal=39%	HLA-DRA/FCER1G/HLA-DPA1/HLA-DMB/HLA-DQA1/IL10/HLA-DMA/HLA-DRB4/FCER1A/HLA-DRB3/HLA-DOB/HLA-DOA/HLA-DQB1/RNASE3
KEGG_LYSINE_DEGRADATION	KEGG_LYSINE_DEGRADATION	KEGG_LYSINE_DEGRADATION	35	0.484022857514745	1.68086078502099	0.00595730882982187	0.010901875158574	0.00363709381189125	8341	tags=66%, list=33%, signal=44%	ALDH9A1/PLOD1/ALDH2/ACAT1/ECHS1/OGDH/SETDB1/ALDH3A2/ACAT2/PLOD3/DLST/HADHA/SUV39H1/SETD1A/SETMAR/TMLHE/NSD1/AASDH/GCDH/SETDB2/SUV39H2/AASDHPPT/EHMT1
KEGG_PHOSPHATIDYLINOSITOL_SIGNALING_SYSTEM	KEGG_PHOSPHATIDYLINOSITOL_SIGNALING_SYSTEM	KEGG_PHOSPHATIDYLINOSITOL_SIGNALING_SYSTEM	67	0.394742209508812	1.57879892032469	0.00607305385552069	0.0110036520352504	0.00367104870891297	8692	tags=57%, list=34%, signal=37%	CALM2/CALM1/CALM3/PLCG2/IMPA2/PIK3CD/PTEN/INPPL1/PLCB2/ITPK1/PIK3R2/ITPKB/ITPR3/CDS2/INPP5D/PIK3R1/DGKA/DGKQ/PIK3CG/PIP5K1C/INPP1/INPP5A/PLCG1/ITPR1/PRKCA/INPP5B/PLCD1/CDIPT/INPP4B/ITPR2/SYNJ1/PIK3C2B/INPP4A/PIK3R5/DGKD/IMPA1/PIP5K1B/INPP5E
KEGG_GLYCOSYLPHOSPHATIDYLINOSITOL_GPI_ANCHOR_BIOSYNTHESIS	KEGG_GLYCOSYLPHOSPHATIDYLINOSITOL_GPI_ANCHOR_BIOSYNTHESIS	KEGG_GLYCOSYLPHOSPHATIDYLINOSITOL_GPI_ANCHOR_BIOSYNTHESIS	23	0.559803378351438	1.75579535287563	0.00619326435646765	0.011111444874839	0.00370701065712202	8670	tags=78%, list=34%, signal=52%	PIGY/DPM2/PIGC/PIGB/GPAA1/PIGT/PIGQ/PIGF/PIGS/PIGA/PIGV/PIGN/PIGM/PIGO/PIGG/PIGH/PIGX/PIGK
KEGG_SYSTEMIC_LUPUS_ERYTHEMATOSUS	KEGG_SYSTEMIC_LUPUS_ERYTHEMATOSUS	KEGG_SYSTEMIC_LUPUS_ERYTHEMATOSUS	56	0.427758053969867	1.64265315331506	0.0071528797933359	0.0127085145842764	0.00423982655098091	4118	tags=36%, list=16%, signal=30%	HLA-DRA/FCGR2A/HLA-DPA1/FCGR3B/ACTN1/HLA-DMB/HLA-DQA1/IL10/HLA-DMA/HLA-DRB4/SNRPB/TRIM21/CD86/HLA-DRB3/ACTN4/HLA-DOB/HLA-DOA/SSB/HLA-DQB1/FCGR1A
KEGG_AXON_GUIDANCE	KEGG_AXON_GUIDANCE	KEGG_AXON_GUIDANCE	125	0.335191140222276	1.47297364279442	0.00767750389981161	0.0135094539775531	0.00450703670231856	6521	tags=36%, list=26%, signal=27%	ROCK2/RAC2/CFL1/SEMA4D/GNAI2/RHOA/RAC1/ITGB1/MAPK3/SEMA3E/MAPK1/FYN/FES/PPP3R1/ABLIM1/DPYSL2/SEMA4A/PPP3CB/SEMA4B/PAK1/GSK3B/CXCR4/PAK2/DPYSL5/CDC42/NCK2/PLXNB2/NCK1/RASA1/EFNA4/PPP3CC/GNAI3/KRAS/PLXNC1/PTK2/SEMA6B/NFATC3/EPHB6/NRAS/ABL1/NFAT5/LIMK2/CDK5/SEMA4F/NFATC1
KEGG_GNRH_SIGNALING_PATHWAY	KEGG_GNRH_SIGNALING_PATHWAY	KEGG_GNRH_SIGNALING_PATHWAY	98	0.363468492731842	1.54136274784099	0.00926434505098791	0.0161464299460075	0.00538678709731628	7008	tags=41%, list=28%, signal=30%	GNAS/CALM2/CALM1/PRKCD/CALM3/ATF4/MAP2K2/MAPK3/MAPK1/MAP3K1/RAF1/GRB2/PLCB2/ITPR3/CDC42/PLA2G4B/CAMK2G/MAP3K3/MAP3K4/MAP2K1/MAP2K4/ADCY3/MAP3K2/PLA2G2D/PTK2B/SRC/ELK1/KRAS/PRKX/MAP2K3/MAPK9/ADCY7/ITPR1/PRKCA/NRAS/MAPK14/MAPK13/GNAQ/ADCY4/MAPK7
KEGG_HOMOLOGOUS_RECOMBINATION	KEGG_HOMOLOGOUS_RECOMBINATION	KEGG_HOMOLOGOUS_RECOMBINATION	24	0.518308223850258	1.65007563265173	0.0102302592692433	0.0176616740214294	0.00589230424643605	7280	tags=62%, list=29%, signal=45%	RPA2/XRCC2/POLD2/SSBP1/RPA3/RPA1/TOP3A/NBN/POLD4/TOP3B/MUS81/RAD51/BLM/POLD3/RAD51C
KEGG_PRION_DISEASES	KEGG_PRION_DISEASES	KEGG_PRION_DISEASES	35	0.461529202867479	1.60274732111863	0.0119734537273118	0.0204779629168043	0.00683187718823496	2677	tags=34%, list=11%, signal=31%	CCL5/SOD1/MAP2K2/MAPK3/MAPK1/FYN/NOTCH1/HSPA1A/PRNP/IL1B/BAX/STIP1
KEGG_LINOLEIC_ACID_METABOLISM	KEGG_LINOLEIC_ACID_METABOLISM	KEGG_LINOLEIC_ACID_METABOLISM	27	-0.455544	-1.6068	0.0123422819547634	0.0208687921214313	0.00696226599392014	8170	tags=63%, list=32%, signal=43%	PLA2G12A/CYP2C18/PLA2G3/PLA2G2E/CYP3A4/CYP1A2/CYP2C8/CYP3A5/PLA2G2A/PLA2G10/CYP3A43/PLA2G2F/PLA2G5/AKR1B10/CYP3A7/PLA2G1B/CYP2C9
KEGG_CARDIAC_MUSCLE_CONTRACTION	KEGG_CARDIAC_MUSCLE_CONTRACTION	KEGG_CARDIAC_MUSCLE_CONTRACTION	67	0.374749655522609	1.49883731022167	0.0124300455805247	0.0208687921214313	0.00696226599392014	3274	tags=27%, list=13%, signal=23%	COX4I1/TPM3/COX8A/COX6B1/COX5B/COX7C/COX7A2/COX6C/UQCRH/UQCRFS1/COX5A/CYC1/COX6A1/ATP1A1/SLC9A1/UQCRC1/ATP1B3/COX7B
KEGG_TASTE_TRANSDUCTION	KEGG_TASTE_TRANSDUCTION	KEGG_TASTE_TRANSDUCTION	47	-0.385139	-1.57244	0.0133901212036643	0.0222762925479142	0.00743183760586153	5223	tags=36%, list=21%, signal=29%	TAS2R1/TAS2R46/CACNA1A/TAS2R14/GNB3/TAS2R9/KCNB1/TAS1R1/TAS2R4/GNG13/TAS2R40/TAS2R60/GNAT3/TRPM5/TAS2R13/TAS2R7/TAS2R50
KEGG_MATURITY_ONSET_DIABETES_OF_THE_YOUNG	KEGG_MATURITY_ONSET_DIABETES_OF_THE_YOUNG	KEGG_MATURITY_ONSET_DIABETES_OF_THE_YOUNG	20	-0.505473	-1.63685	0.0168221841258868	0.027733871126462	0.00925260008820706	5979	tags=50%, list=24%, signal=38%	NEUROG3/FOXA3/NEUROD1/SLC2A2/GCK/HES1/PAX6/NKX2-2/FOXA2/NKX6-1
KEGG_OTHER_GLYCAN_DEGRADATION	KEGG_OTHER_GLYCAN_DEGRADATION	KEGG_OTHER_GLYCAN_DEGRADATION	14	0.573974895237235	1.57384456819608	0.0181062420892718	0.0295843062708637	0.00986994399603161	4530	tags=57%, list=18%, signal=47%	HEXB/GLB1/MANBA/MAN2B1/MAN2B2/NEU1/FUCA1/MAN2C1
KEGG_METABOLISM_OF_XENOBIOTICS_BY_CYTOCHROME_P450	KEGG_METABOLISM_OF_XENOBIOTICS_BY_CYTOCHROME_P450	KEGG_METABOLISM_OF_XENOBIOTICS_BY_CYTOCHROME_P450	70	-0.324373	-1.44899	0.020652126691146	0.0334454795086701	0.0111581122318255	6657	tags=46%, list=26%, signal=34%	UGT1A9/GSTA5/UGT2A1/CYP3A4/UGT2A3/CYP1A2/CYP2C8/CYP3A5/ADH4/UGT2B28/UGT1A6/ADH1B/UGT1A1/UGT2B15/ALDH3A1/CYP3A43/UGT1A3/GSTA2/ADH7/UGT1A7/GSTA1/ADH1A/ALDH1A3/UGT2B10/CYP3A7/UGT1A5/UGT1A4/CYP2C9/UGT1A10/UGT1A8/ADH1C/AKR1C1
KEGG_ASCORBATE_AND_ALDARATE_METABOLISM	KEGG_ASCORBATE_AND_ALDARATE_METABOLISM	KEGG_ASCORBATE_AND_ALDARATE_METABOLISM	25	-0.436191	-1.50022	0.0247485643117561	0.0397279585004505	0.013254078763452	6657	tags=76%, list=26%, signal=56%	UGT2B4/UGT2B7/UGT2B17/UGT2B11/UGT1A9/UGT2A1/UGT2A3/UGT2B28/UGT1A6/UGT1A1/UGT2B15/UGT1A3/UGT1A7/MIOX/UGT2B10/UGT1A5/UGT1A4/UGT1A10/UGT1A8
KEGG_CYSTEINE_AND_METHIONINE_METABOLISM	KEGG_CYSTEINE_AND_METHIONINE_METABOLISM	KEGG_CYSTEINE_AND_METHIONINE_METABOLISM	32	0.443828396642027	1.51171832397889	0.0269604949014464	0.0429023527562147	0.0143131231513399	6215	tags=47%, list=24%, signal=35%	LDHA/MAT2A/MAT2B/AHCYL1/DNMT1/AMD1/LDHB/SMS/GOT2/AHCY/SRM/APIP/GOT1/MPST/MTAP
KEGG_BASAL_TRANSCRIPTION_FACTORS	KEGG_BASAL_TRANSCRIPTION_FACTORS	KEGG_BASAL_TRANSCRIPTION_FACTORS	34	0.428962662348495	1.48043791849769	0.0311636337001109	0.0491633186820715	0.0164019124737426	7601	tags=50%, list=30%, signal=35%	TAF10/GTF2E2/GTF2A2/GTF2B/TBPL1/GTF2F1/TAF12/GTF2F2/TBP/TAF7/TAF4/GTF2H4/TAF6L/GTF2E1/TAF2/TAF5/TAF6
KEGG_GLYCOSAMINOGLYCAN_DEGRADATION	KEGG_GLYCOSAMINOGLYCAN_DEGRADATION	KEGG_GLYCOSAMINOGLYCAN_DEGRADATION	20	0.527531094764311	1.59197391572831	0.0321611601600992	0.0503033530709244	0.0167822518154364	2584	tags=30%, list=10%, signal=27%	GNS/HEXB/IDS/GLB1/SGSH/GUSB
KEGG_COMPLEMENT_AND_COAGULATION_CASCADES	KEGG_COMPLEMENT_AND_COAGULATION_CASCADES	KEGG_COMPLEMENT_AND_COAGULATION_CASCADES	68	-0.307403	-1.3576	0.0352418861145506	0.0546547894827352	0.0182339821110074	2996	tags=24%, list=12%, signal=21%	MBL2/F10/PLAT/C4B/SERPIND1/PLG/FGG/KNG1/C8A/SERPINA5/C8B/C9/F13B/CFI/A2M/C7
KEGG_SULFUR_METABOLISM	KEGG_SULFUR_METABOLISM	KEGG_SULFUR_METABOLISM	13	0.557709981117664	1.49281313363878	0.0365050211411577	0.0561379736876627	0.0187288034160739	6269	tags=69%, list=25%, signal=52%	SULT1A1/CHST13/PAPSS1/SULT1A4/SULT1A3/SUOX/CHST12/SULT1A2/SULT2B1
KEGG_INOSITOL_PHOSPHATE_METABOLISM	KEGG_INOSITOL_PHOSPHATE_METABOLISM	KEGG_INOSITOL_PHOSPHATE_METABOLISM	46	0.39048834015128	1.44063206791265	0.0389408099688473	0.0593847352024922	0.019811991036782	9171	tags=59%, list=36%, signal=38%	TPI1/PLCG2/IMPA2/PIK3CD/PTEN/INPPL1/PLCB2/ITPK1/ITPKB/PIK3CG/PIP5K1C/INPP1/INPP5A/PLCG1/INPP5B/PLCD1/CDIPT/INPP4B/ALDH6A1/SYNJ1/PIK3C2B/INPP4A/IMPA1/PIP5K1B/INPP5E/SYNJ2/ISYNA1
KEGG_TYPE_II_DIABETES_MELLITUS	KEGG_TYPE_II_DIABETES_MELLITUS	KEGG_TYPE_II_DIABETES_MELLITUS	44	0.396142545961697	1.4527346566821	0.0454534085141768	0.0687435847776393	0.0229342992068052	5836	tags=39%, list=23%, signal=30%	HK1/PRKCD/MAPK3/HK3/PIK3CD/MAPK1/PIK3R2/PIK3R1/PIK3CG/PRKCZ/IKBKB/IRS2/MAPK9/SOCS2/MAFA/SOCS4/TNF
KEGG_LONG_TERM_DEPRESSION	KEGG_LONG_TERM_DEPRESSION	KEGG_LONG_TERM_DEPRESSION	64	0.352118168292206	1.40571840497162	0.0464071856287425	0.0696107784431138	0.0232236131705528	5746	tags=34%, list=23%, signal=27%	GNAS/LYN/GNAI2/PPP2CA/MAP2K2/MAPK3/PPP2R1A/MAPK1/RAF1/GNA13/PLCB2/ITPR3/ARAF/PLA2G4B/MAP2K1/PLA2G2D/GNAI3/KRAS/GNA12/PPP2CB/ITPR1/PRKCA
KEGG_FATTY_ACID_METABOLISM	KEGG_FATTY_ACID_METABOLISM	KEGG_FATTY_ACID_METABOLISM	39	0.400140123286629	1.42731325727567	0.0471698113207547	0.0697668840649153	0.0232756932744613	7134	tags=56%, list=28%, signal=41%	ALDH9A1/ACADVL/ACAA1/ACSL1/ACSL5/ALDH2/ACAT1/ECHS1/ACSL4/ALDH3A2/ACAT2/ACADM/ACOX1/CPT2/HADHA/ACSL3/CPT1B/HADHB/ACAA2/ACOX3/GCDH/ACADS
KEGG_GLYCOSAMINOGLYCAN_BIOSYNTHESIS_CHONDROITIN_SULFATE	KEGG_GLYCOSAMINOGLYCAN_BIOSYNTHESIS_CHONDROITIN_SULFATE	KEGG_GLYCOSAMINOGLYCAN_BIOSYNTHESIS_CHONDROITIN_SULFATE	15	0.545557715177946	1.54772763032272	0.0472737356505437	0.0697668840649153	0.0232756932744613	5600	tags=53%, list=22%, signal=42%	CHST13/CHSY1/CHST7/XYLT2/B4GALT7/CHST12/B3GALT6/B3GAT3
KEGG_HEDGEHOG_SIGNALING_PATHWAY	KEGG_HEDGEHOG_SIGNALING_PATHWAY	KEGG_HEDGEHOG_SIGNALING_PATHWAY	55	-0.32028	-1.35352	0.0489799416887442	0.0717066346323214	0.0239228346774498	4611	tags=27%, list=18%, signal=22%	WNT6/BMP4/IHH/WNT8A/ZIC2/BMP7/SUFU/PTCH2/LRP2/BMP8A/WNT3A/WNT4/WNT9B/WNT5A/WNT8B
