# Supplementary material for: Recognition and confirmation of key genes associated with nicotinamide metabolism in acute myocardial infarction
Source: Hereditas. 2026 Mar 29;163:58. doi: 10.1186/s41065-026-00671-0 (PMC13154459; doi:10.1186/s41065-026-00671-0)
Supplement: Supplementary file 12 — Supplementary Material 12. GSVA enrichment scores of key genes across metabolic pathways in AMI and control samples from the training set. [file 41065_2026_671_MOESM12_ESM.xlsx]

## Sheet: 01.GSVA
Additional file 12 GSVA enrichment scores of key genes across metabolic pathways in AMI and control samples from the training set .
	GSM1495313	GSM1495314	GSM1495315	GSM1495316	GSM1495317	GSM1495318	GSM1495319	GSM1495320	GSM1495321	GSM1495322	GSM1495323	GSM1495324	GSM1495325	GSM1495326	GSM1495327	GSM1495328	GSM1495329	GSM1495330	GSM1495331	GSM1495332	GSM1495333	GSM1495334	GSM1495335	GSM1495336
KEGG_N_GLYCAN_BIOSYNTHESIS	0.180263878672593	0.347471718530748	0.303944404092443	0.199982224386765	-0.0660583	0.134618101341349	0.0428325470438815	0.167406588058454	0.00782807321506086	-0.101264	0.132241366409028	0.0823500632153269	0.290318417195737	0.124300895672113	-0.33717	-0.255603	0.0325550038463418	-0.390736	0.0341433268913573	-0.189275	0.0785178081160327	-0.245136	-0.337208	-0.00174487
KEGG_OTHER_GLYCAN_DEGRADATION	-0.229322	0.190283879001343	-0.257396	-0.430322	-0.260972	0.210689033024981	-0.100348	0.0489386456973292	0.12192431846946	0.648898459405112	-0.0352143	0.148181699736795	0.25817637405521	-0.0693065	-0.516132	0.493436346736508	-0.317479	-0.24329	0.17261505118911	0.0310705148653256	0.589075338043213	0.197317168496147	-0.423883	0.351492657647969
KEGG_O_GLYCAN_BIOSYNTHESIS	-0.207235	-0.0374372	0.219610018923753	-0.145473	0.138821385776387	0.165921917075116	-0.253895	0.0506276717172238	-0.14789	-0.141829	-0.256989	0.364233802197131	0.124473337328754	-0.132662	-0.0131432	0.255078934436253	0.0865304593737699	0.106485979150894	-0.222289	0.0626708657083046	0.115728033421963	-0.214375	0.0928869243830481	0.376463898138169
KEGG_GLYCOSAMINOGLYCAN_DEGRADATION	-0.464353	-0.241751	-0.148797	-0.299525	0.159473587947546	-0.268786	0.153686851178297	0.290683843406332	-0.132516	0.205429279482021	0.0455929022524996	0.425345911923764	0.24789955473821	-0.00638253	-0.270648	0.197165426179251	-0.112419	-0.235924	0.216522423288779	0.134903614668804	0.230716651251647	-0.0553314	-0.280389	0.391241027528368
KEGG_GLYCOSAMINOGLYCAN_BIOSYNTHESIS_KERATAN_SULFATE	-0.170356	-0.0369654	-0.199019	0.576240395877137	-0.303705	-0.133601	0.0959061448451598	-0.470013	0.0857952115916111	0.20621479058296	0.127611062381172	-0.0885652	-0.122536	0.44820194464371	-0.134381	-0.221847	-0.146925	-0.254519	0.213553898813622	0.526302949972072	-0.0819253	0.025076087178524	0.417714534714709	-0.115815
KEGG_GLYCEROLIPID_METABOLISM	-0.324702	0.0255713627426195	-0.27886	-0.0374721	-0.144603	-0.151302	0.158197514529241	-0.169509	0.0744993578225693	0.497282837242844	-0.13237	0.16884522812256	-0.0236718	-0.211676	0.114137472658068	0.0868253173006821	-0.166956	0.0536809936806121	0.0376679238279426	0.107013128332918	0.337573684140612	-0.329936	-0.0566678	0.0365105105481257
KEGG_GLYCOSYLPHOSPHATIDYLINOSITOL_GPI_ANCHOR_BIOSYNTHESIS	0.165101951577335	0.365372180473109	0.0267622347055441	-0.203963	0.151094794788918	0.24791373551759	-0.221938	0.0689873280054387	-0.293073	-0.025594	0.0231032368448127	0.246519053575114	0.349805073531616	0.158560333768041	-0.478129	-0.097807	-0.0334006	-0.00731379	-0.227286	-0.065725	0.0960893873463239	-0.178771	-0.294168	0.0841256975489098
KEGG_GLYCEROPHOSPHOLIPID_METABOLISM	-0.180494	-0.277343	-0.10677	-0.00838358	-0.118211	-0.193344	0.0162302442516861	-0.039018	0.0496125653083911	0.031093061108755	-0.0912942	0.0512299332222375	-0.00736692	-0.146372	0.138698018991738	0.079687011262581	0.0598325240113301	-0.101375	-0.0713582	0.364159896627039	0.280039934791633	0.0175146038763989	-0.0348337	0.12880724438603
KEGG_ETHER_LIPID_METABOLISM	0.135884701872404	-0.132203	0.115811935228206	0.13623885516746	-0.0159327	-0.0406027	0.0966370080649666	-0.190823	0.251323216771733	-0.00411936	0.188084518580567	-0.0256995	-0.179895	-0.0760808	0.206889590003157	0.117615939178463	-0.171795	-0.115064	-0.274864	-0.0420091	0.0447762708799168	0.00955689059394607	-0.132669	-0.238544
KEGG_ARACHIDONIC_ACID_METABOLISM	0.188625685858357	-0.128332	0.231588185233549	0.210113282949668	0.0690873341878481	-0.0875143	0.0913130577456277	-0.213651	-0.0423055	-0.0246102	0.103609783281766	-0.0368013	-0.345622	-0.0491915	0.12036272329894	0.0107721625260432	-0.0670787	-0.0943864	0.109469525463109	0.366268778873764	-0.119274	-0.0557735	0.0531562926435004	-0.366455
KEGG_LINOLEIC_ACID_METABOLISM	-0.0616501	-0.0432213	0.170818100351455	0.0304247537730963	0.32765918578993	-0.0472189	0.0893052553722663	-0.126977	0.142996540951025	-0.290596	0.16951593852726	0.0463286272860301	-0.453273	0.0818574829924523	0.385284294952143	0.0514769071999581	-0.202535	-0.0188968	-0.0606699	0.179466272619156	-0.279149	0.0184750191125244	0.0162775817284835	-0.310031
KEGG_ALPHA_LINOLENIC_ACID_METABOLISM	0.232139086193576	-0.299218	0.333819194858972	0.103645682311978	0.153690994100443	-0.422469	0.292919054699802	-0.19103	0.226198113273567	-0.0991641	0.149653296485401	-0.00552114	-0.467459	0.0100630372530797	0.314244614269056	0.0537500074595997	-0.0641645	-0.26653	-0.279926	0.369002479263292	-0.0326224	-0.0478754	0.0151079560422628	-0.318774
KEGG_SPHINGOLIPID_METABOLISM	-0.357144	0.066289779022169	-0.00415543	-0.239703	-0.0482296	0.285328456931459	0.00957280214508907	-0.198216	0.118671351563515	0.38081176623798	-0.162609	0.290788965511599	0.00672993042258746	-0.197844	0.205171487257975	0.0892752071263437	-0.210544	-0.278115	-0.0396037	0.147581028501669	0.325102148473434	0.0483065432359473	-0.337242	0.21837162385602
KEGG_GLYCOSPHINGOLIPID_BIOSYNTHESIS_LACTO_AND_NEOLACTO_SERIES	-0.0894071	-0.0680117	-0.340562	0.0149448696483739	-0.247699	-0.0497123	-0.0922025	-0.275718	-0.0271671	0.0430460170625588	-0.218934	0.100527129793566	-0.0340889	-0.133956	0.181273940519808	-0.0321321	0.0326337400466812	0.328120829865712	0.000515914612754825	0.195625659692267	0.0328172423078219	0.0420270146849776	0.374834577528367	-0.0156496
KEGG_GLYCOSPHINGOLIPID_BIOSYNTHESIS_GLOBO_SERIES	-0.586979	0.108415477783732	-0.0829919	-0.136234	-0.0450175	-0.235124	-0.0370059	-0.239734	0.420999781007911	0.26820237602163	-0.322802	-0.0142105	0.386933453667901	-0.0854147	0.204249183170032	0.0323291844730348	0.11637801159491	0.170312220992208	-0.0661891	0.307834113850448	0.255291450774944	-0.0239912	-0.181153	0.108488557662721
KEGG_GLYCOSPHINGOLIPID_BIOSYNTHESIS_GANGLIO_SERIES	-0.300737	-0.0384751	-0.0885524	-0.136184	0.164219977144772	-0.00167047	-0.335064	-0.243633	0.00709965708957377	0.355621330255367	0.151354679748092	-0.118566	0.257075634949582	0.500832173674597	0.0461703091284056	-0.0596903	0.323489956216549	-0.295334	-0.340452	0.127187351893095	0.0276142154197715	-0.207754	-0.0354878	-0.055359
KEGG_RIBOFLAVIN_METABOLISM	-0.0665933	-0.160157	-0.106926	0.0775786601226353	-0.214858	-0.147441	0.151947833606665	-0.274244	-0.159095	0.0369337910861254	0.14263849370791	0.218413347937491	-0.401871	0.000702589008526155	0.0188636280285286	0.282234928470356	0.285255157554236	0.00833112477667533	0.257211311875559	0.0349764320694767	-0.0746098	-0.189109	0.0713676928745423	0.166430097237003
KEGG_NICOTINATE_AND_NICOTINAMIDE_METABOLISM	-0.136433	-0.334517	-0.0856878	0.169111128808596	-0.242297	-0.350022	-0.225753	-0.291134	0.0725042645499124	0.24338696896729	-0.38602	0.00861181391777349	-0.108487	-0.107552	0.229341752436487	0.425800357323921	0.30562549173884	0.204119945096149	0.391362790935529	0.24999473072346	0.017766657394043	0.0172608951250112	-0.0564333	0.240660165494777
KEGG_PANTOTHENATE_AND_COA_BIOSYNTHESIS	-0.172101	-0.35684	0.0496229824020016	-0.342942	0.0436110065186639	-0.326356	-0.286539	-0.196521	0.357022106200543	0.0522974000600968	-0.182729	0.29493239062938	-0.0746614	-0.242006	0.111348967851416	0.320042462669627	0.363195406654426	0.0828654555360579	0.131877377611572	0.00351958210224071	0.342268658799938	0.0839250174375185	-0.0767556	0.327046351359579
KEGG_AMINOACYL_TRNA_BIOSYNTHESIS	-0.315552	0.531790689923671	0.325288024672797	-0.0364446	0.169004689351922	0.442610239693709	-0.139932	0.0776938065361292	-0.0730922	-0.201184	0.244136765751201	-0.17823	0.542501173590512	0.537491198866528	-0.577968	-0.446233	0.17468452490492	-0.341795	-0.296512	-0.0653287	0.154047129581314	0.188491751576112	-0.340649	-0.111272
KEGG_BASAL_TRANSCRIPTION_FACTORS	0.143895040629656	0.378152915837331	0.140511816191974	0.085238835095514	0.234900612283497	0.475920226377284	-0.279703	-0.120235	-0.328998	0.190592556093998	-0.0210472	0.297581666595682	0.152516601094567	0.0232406691879889	-0.494262	-0.0533013	-0.193006	-0.0876066	0.0811564758333094	-0.234068	0.361808779186633	-0.0668878	-0.0321658	-0.0132656
KEGG_NON_HOMOLOGOUS_END_JOINING	-0.341117	-0.165242	0.25981210131886	0.123149992085496	0.157882760349809	-0.44678	0.65297553337922	-0.288375	0.0489726521125136	0.129965966434173	0.0403306711109011	-0.507261	-0.297798	0.245840972188424	0.318988092677391	0.113689448384064	-0.401248	0.023361108489938	0.266151698968362	0.303339629311158	-0.127982	0.131502787388537	-0.241905	0.162026632272483
KEGG_SNARE_INTERACTIONS_IN_VESICULAR_TRANSPORT	0.107546503871122	0.185464803038917	-0.274583	-0.257169	-0.272364	0.21209754591597	-0.377357	0.0809562261740364	-0.314869	0.453475130585317	-0.290879	0.355334479914301	0.163152217197281	-0.324039	-0.0950456	-0.0941386	0.279571369104035	-0.0521115	-0.339197	0.171890744480013	0.126627624861718	0.273013190828915	0.332690699243297	-0.0294522
KEGG_LYSOSOME	-0.425045	-0.056528	-0.210414	-0.289821	-0.253869	-0.257981	0.125458963311619	-0.0198124	-0.0119057	0.290250226983086	0.10539749439234	0.26255567067218	0.213196669157552	-0.235142	-0.0167625	0.310991012871769	-0.125492	-0.179599	0.169222539326844	0.0659476440593396	0.493045516238862	-0.100925	-0.349158	0.294777955533504
KEGG_CARDIAC_MUSCLE_CONTRACTION	0.201587509099887	0.254572356716203	0.150349418224162	0.0805301225174781	-0.0237128	0.137587647052096	0.0106443267732521	-0.0603945	0.0784455880345977	0.00289325700700502	0.195544038284585	0.102966147910717	0.142948768463894	-0.0363224	-0.25609	-0.341238	0.237990448984164	-0.0758779	-0.196752	-0.253158	0.0785338333649728	0.086329878573188	-0.166694	-0.138093
KEGG_RENIN_ANGIOTENSIN_SYSTEM	-0.130657	-0.488735	-0.0215268	-0.31123	0.0211681701257155	-0.354272	0.133785574870073	-0.26781	0.337113225024787	-0.155192	-0.520141	0.08621289844026	0.364664927440667	0.0910086342879174	0.191943375962306	0.188657636363201	-0.29717	0.0655543880085797	0.188292475046676	0.265485283426772	0.231385079005687	-0.152188	0.0153878349279564	0.608314956903124
KEGG_CIRCADIAN_RHYTHM_MAMMAL	-0.0239406	0.123919948136711	0.0515192392696457	-0.333552	0.0696923544078538	-0.311038	0.468889943793417	-0.00769051	-0.191417	0.099086720713341	0.280311147214436	-0.362509	0.203722423252717	0.117447702504119	0.286166052305513	-0.0924171	-0.234662	-0.0186812	0.220187559698929	0.23632508276639	-0.0737146	-0.249678	-0.368611	0.146327235184643
KEGG_TASTE_TRANSDUCTION	-0.113502	-0.30253	0.243412833425214	0.0815672423000351	-0.0449403	-0.0200133	0.0587546876291517	-0.0408471	-0.128544	-0.20592	-0.111345	-0.152558	-0.00473237	0.116697234273717	0.0566801801374676	-0.306642	-0.0748192	0.0160155637665345	0.260729781304907	0.234393524351231	0.08327202036929	0.252528700830692	0.131919417302783	0.00887849423764883
KEGG_PROXIMAL_TUBULE_BICARBONATE_RECLAMATION	0.322772451899957	0.201830972758076	-0.0883278	0.277313529495868	0.118383735196747	0.0601913894265268	-0.131043	-0.0221268	-0.0664274	0.0312175975803802	0.443298936853828	-0.0213196	0.393694275568863	0.150597850961474	-0.1745	-0.166859	-0.139407	-0.0261016	-0.0668859	-0.390467	0.317511069641245	-0.326669	-0.323748	0.183652208854971
KEGG_PATHOGENIC_ESCHERICHIA_COLI_INFECTION	-0.510524	0.181076088155772	-0.197279	0.0467783951808418	0.0883499374355445	-0.0559424	-0.241613	-0.270056	0.219506282872821	-0.166883	-0.0771654	0.0649826577424129	0.306396829918967	0.198006366677886	-0.0333125	-0.0665669	-0.173707	-0.21461	0.0922445309963991	0.20688587136001	0.287667013238078	0.0588936737781366	-0.149202	0.331052118757677
KEGG_SYSTEMIC_LUPUS_ERYTHEMATOSUS	-0.25638	0.335902871008841	0.131071037540213	0.2060673807247	0.0836350342965921	0.0974296554903057	0.217249544689912	0.0670306745201542	-0.235817	0.187682519510352	0.00433832218510441	0.0313384744451985	0.0961891226152862	-0.252839	-0.134968	0.010990550135154	0.0868350183067126	-0.232464	-0.140499	-0.246763	0.137097769289881	0.0421585305857931	-0.150599	0.359062257353151
KEGG_PRIMARY_IMMUNODEFICIENCY	-0.331115	0.473935389995125	0.455768462921041	0.0712486599934554	0.266468676684443	0.355023387880098	0.481916150004167	-0.0975725	-0.59203	0.0219417591865434	0.373500867864112	-0.357151	0.30695693908974	0.471295730291194	-0.178191	-0.446738	-0.0384067	-0.324827	-0.254447	-0.219726	-0.307211	-0.226507	-0.156462	0.361378649735282
KEGG_HYPERTROPHIC_CARDIOMYOPATHY_HCM	-0.0183498	0.0358960743400051	-0.0602242	0.0597641129826346	0.105110040333437	0.0882913746638154	0.0966113833032954	-0.0325768	0.141323516281674	-0.0995245	0.073677162072545	-0.26959	0.226098962092693	-0.0342887	-0.00423	-0.18879	0.0569425271673308	-0.126004	-0.0992064	-0.0598725	0.0665525227674678	0.22219341404955	-0.0365161	-0.190477
KEGG_ARRHYTHMOGENIC_RIGHT_VENTRICULAR_CARDIOMYOPATHY_ARVC	-0.161321	0.135660941081561	-0.108802	0.18167292551548	0.0353340868058369	0.0977466093199083	0.217510392249699	-0.0686267	0.201365793155264	-0.0225709	-0.00715696	-0.34112	0.337719270174824	0.0068799701287813	0.0569382320751745	-0.18312	-0.112689	-0.258475	0.0444966834324516	-0.105856	0.114103411612057	0.155716729261613	-0.190012	-0.0871162
KEGG_DILATED_CARDIOMYOPATHY	0.0200464688256916	-0.00593287	-0.0528123	0.0922119895468214	0.017730133794864	0.0681216472141237	0.129614796992824	-0.0676904	0.121039069914488	-0.0644012	0.0961614167727224	-0.262721	0.219719792695016	0.0211713122124418	0.0385847437820636	-0.217388	0.00756265383759996	-0.177159	0.056156633706276	-0.0331341	0.0821210647948287	0.190749154055984	-0.178201	-0.24216
KEGG_GLYCOLYSIS_GLUCONEOGENESIS	-0.237248	0.304976568004587	-0.0174177	0.0712564253519586	0.0809443672497612	0.00843619056980049	0.354447877463364	-0.184562	0.171710334134515	0.0120038608031881	0.173391132075606	-0.0163114	-0.0266743	0.0475700012754515	-0.0105371	-0.153153	-0.295966	-0.180751	0.140987738940746	-0.109502	0.240518798039894	-0.0986674	-0.36982	0.0602400336639199
KEGG_CITRATE_CYCLE_TCA_CYCLE	-0.245858	0.583147483783735	0.347799841041748	0.268425069034194	0.363800119191898	0.466154590444833	0.165299766709648	-0.0631986	-0.0763588	-0.150075	0.468645648181009	0.324247565561192	0.55172986279231	0.0507744341064791	-0.53131	-0.424959	-0.254029	-0.445524	-0.135629	-0.294485	0.273670916697436	-0.35564	-0.620076	-0.00958244
KEGG_PENTOSE_PHOSPHATE_PATHWAY	-0.407934	0.0495412375190548	0.04075624532104	0.0464143688927856	-0.1184	-0.112818	0.178138356855926	-0.190937	-0.08234	0.144746816905328	0.15177980576442	-0.134767	0.354149072053663	0.218433993181069	0.243624391982002	0.120917781014447	-0.1714	-0.246406	0.177724429901867	0.22489508209055	0.285898660752104	-0.181938	-0.372487	-0.124483
KEGG_PENTOSE_AND_GLUCURONATE_INTERCONVERSIONS	0.140364465843212	0.260215615617305	0.224543749270281	-0.127701	0.050260073183678	-0.0562428	-0.31184	0.102070827642836	-0.0546381	0.289227752157861	-0.0781589	-0.0200975	0.242579744237907	-0.0620444	-0.0140346	0.115436141037069	-0.0468059	-0.350547	0.245610843119128	-0.304835	0.23704289821787	-0.317121	-0.052671	0.141199060415983
KEGG_FRUCTOSE_AND_MANNOSE_METABOLISM	-0.40637	0.0582241465529872	0.0761335435617754	0.0430794877539626	0.155506326562105	-0.0893137	0.357587603621901	-0.240114	0.0368510045534455	0.0906681237696737	0.392400057368297	0.112799190699871	0.0684006040777786	-0.0948657	0.145608238192256	-0.143386	-0.26348	-0.205527	-0.0101452	0.425518718161885	0.284765347060977	-0.189193	-0.389952	-0.0131205
KEGG_GALACTOSE_METABOLISM	-0.353902	-0.0790549	-0.218658	0.0020008995162078	-0.136259	-0.0386487	-0.02615	-0.200522	0.094732038632795	0.286705051602301	0.10725039336961	0.346530555822821	-0.0185777	-0.249297	0.159345321889388	0.120787166264742	-0.318229	0.00199176643076218	0.0370831682179117	0.0550602422883427	0.478032144565829	0.0106505645973011	-0.286862	-0.0505005
KEGG_ASCORBATE_AND_ALDARATE_METABOLISM	0.0226071055601831	0.2113124235548	0.253427409498115	-0.127285	0.144682088642671	-0.112581	-0.311244	0.00505398471903251	-0.00602609	0.229751700028758	0.0958351342016275	-0.236493	0.232679441034986	-0.24962	0.130948050101784	0.224749646086512	-0.173179	-0.379234	0.269472727888731	-0.455908	0.458762117367423	-0.32746	0.059857427447448	0.24782195882091
KEGG_FATTY_ACID_METABOLISM	-0.199805	0.224557002182626	0.0458558650063829	0.108269309698837	-0.0227083	0.0672703507274595	-0.00312759	-0.181584	0.230227913531623	0.176351344148966	0.16809738865366	0.0952141901641841	0.0504349598964695	0.0634124245395755	-0.178671	0.216946922680806	-0.187435	-0.332691	0.32460732695252	-0.225966	0.353790928496079	-0.125646	-0.434181	0.031050711359588
KEGG_STEROID_BIOSYNTHESIS	-0.25191	0.0639799411569021	-0.0683394	0.0967874345262047	0.114695925277956	0.409712978769532	0.413873517848942	0.00101997919426852	-0.197785	-0.0995911	0.509978646130282	0.220480518061783	0.185894130819468	0.279607750376358	-0.138375	-0.131992	0.145826171132861	0.0418048528032186	-0.131001	-0.374333	0.0704866860492503	-0.409594	-0.383088	-0.457331
KEGG_PRIMARY_BILE_ACID_BIOSYNTHESIS	-0.182336	-0.135009	0.00957022782736278	0.133981671184073	-0.125515	0.0541698237584674	-0.0183248	0.00121376693806496	0.152053306487935	0.38953626672492	-0.407883	-0.0984959	-0.129484	0.0629923639472418	0.138751158421889	0.351697718603238	-0.34059	0.346848440730849	-0.160983	-0.138735	0.272540179279699	0.0185229350739714	-0.0237033	-0.044735
KEGG_STEROID_HORMONE_BIOSYNTHESIS	-0.130207	0.0552615058860415	0.106029124990255	0.0163124709372104	0.174123108121506	-0.298838	-0.121421	-0.0362915	0.121687623398341	0.095580563057929	-0.099969	0.0613003448304561	-0.0303819	-0.113061	0.145022945805858	0.191048102217651	-0.0989427	-0.135833	0.125393634130106	-0.0561974	0.267090255341248	-0.120397	0.132543702732007	-0.214987
KEGG_OXIDATIVE_PHOSPHORYLATION	0.260619368759909	0.291611693952927	0.312903595773527	-0.0485525	0.0911101914152802	0.162544981712747	0.00495742344006039	0.106737087279332	-0.0157458	-0.0050915	0.0366725362038831	0.462102671372142	-0.305542	-0.0844055	-0.379716	-0.32621	0.268553020681627	0.109718901788059	-0.171173	-0.341184	-0.0615646	0.0566922571701681	-0.179371	-0.260838
KEGG_PURINE_METABOLISM	0.12220628751334	0.220944242981744	0.239984372036782	0.123490564959348	0.118116831528744	0.130486906734712	0.11954908144521	0.0788331281683778	-0.16252	-0.0238799	0.146642740828473	0.00474965452758189	0.0615020473786362	0.2460569373411	-0.222003	-0.336934	0.0744613737869688	-0.0326275	0.0769727756394338	-0.0657916	-0.163702	-0.103952	-0.214242	-0.118308
KEGG_PYRIMIDINE_METABOLISM	0.197534089833685	0.194047690936338	0.3351963922189	0.0124502399613206	0.142245631203549	-0.0240896	0.251203250270482	0.0416130497688276	-0.188809	0.01056182160238	0.260477838076634	0.0738251921810588	0.0395664410559183	0.271020184039276	-0.351438	-0.345267	0.212038173204606	0.0455307287442798	0.0194937803868704	-0.240446	-0.215583	-0.00213032	-0.280227	-0.156312
KEGG_ALANINE_ASPARTATE_AND_GLUTAMATE_METABOLISM	0.179008772476904	0.211478336429649	0.278773758054889	0.249601707163397	0.324528277724814	0.0377958089489964	0.107849875773564	0.216813518688421	0.00637302206746837	-0.355767	0.36194846244066	-0.211409	0.0426726344644405	0.0591866814602526	-0.317517	-0.202247	-0.0975219	-0.13654	0.0159398427998337	-0.208491	-0.100715	0.119175612164398	-0.404391	0.0433453287633846
KEGG_GLYCINE_SERINE_AND_THREONINE_METABOLISM	-0.276095	-0.0698999	-0.00476492	0.208170625727744	0.103693811662539	-0.185835	0.312428626708137	-0.172054	0.18087157532638	-0.267281	0.232634967513815	-0.272169	-0.126367	0.18617897316232	0.00122158784044057	0.147338706284666	0.212544603937488	0.153084541798548	-0.0503903	0.0210296302556519	0.116161891685029	-0.169921	-0.287176	-0.138737
KEGG_CYSTEINE_AND_METHIONINE_METABOLISM	-0.0935767	0.375772065745424	0.0242608791281362	0.124647515692895	0.200659451971399	0.243247351418015	0.101904816534549	0.281515391920816	-0.0743054	-0.295524	0.208300807819665	-0.154012	0.22725321854047	0.286144602040963	-0.248093	-0.297165	-0.0821037	-0.128869	0.024897502203798	-0.312092	0.0808556276819593	-0.104249	-0.332532	-0.0205384
KEGG_VALINE_LEUCINE_AND_ISOLEUCINE_DEGRADATION	-0.294708	0.498519843865981	0.274546051261941	-0.0820743	0.237016669171412	0.314885753450635	0.0246985376245385	0.145926833823581	-0.106919	-0.0847214	0.497583294920727	0.192411466099591	0.290470019087138	0.332900296250295	-0.451071	-0.192123	-0.0738379	-0.330567	0.228560140580056	-0.450727	0.419083582267655	-0.323125	-0.545781	0.133142652069791
KEGG_VALINE_LEUCINE_AND_ISOLEUCINE_BIOSYNTHESIS	-0.106266	0.781759917854195	0.495520467860886	0.119103083577108	0.347754882806956	0.467540552279872	0.0770597858224301	-0.0387292	-0.404887	-0.33332	0.550731530040523	0.418283796733619	0.622049915196881	0.451138493363081	-0.671421	-0.277907	-0.22143	-0.635631	0.130499744426681	-0.555595	0.328136133243736	-0.472595	-0.573882	0.32431063815616
KEGG_LYSINE_DEGRADATION	-0.245168	0.0477946546323937	0.206871779220283	0.133460518442127	0.299715403094141	0.115745741222461	0.344079893774339	0.276596276953843	-0.106625	-0.276533	0.310429392217615	-0.159428	0.302533766902836	0.305238233000838	0.00993188111195414	-0.0573341	-0.0891252	-0.355991	0.0481046118397003	-0.281088	0.208975199308556	-0.148901	-0.468991	-0.0452064
KEGG_ARGININE_AND_PROLINE_METABOLISM	-0.113258	0.292826995385635	0.0648216453895528	0.328692918856618	0.0637586473820139	0.194193617815193	0.139375814065645	0.0631623450752346	0.0360885527452421	-0.183462	0.362965312361523	-0.221147	0.185831684146191	0.0821047463021545	-0.0982014	-0.107801	0.0266864168455124	-0.111352	-0.118969	-0.268204	0.12525987863989	-0.229197	-0.353525	0.105186530400306
KEGG_HISTIDINE_METABOLISM	-0.145615	-0.120376	0.0342081150560991	-0.0351642	-0.0976464	0.0373851604490919	0.0468209897453736	0.244309348010382	0.416042825078323	-0.284773	0.1873178060269	-0.113034	0.0690236050479382	-0.0859607	-0.0691077	0.124483995470987	0.200344953070581	0.211356743557171	-0.324107	-0.265976	0.222933667894483	0.0668578963240927	-0.190417	0.00736578174535787
KEGG_TYROSINE_METABOLISM	0.0721489465869504	0.10348089331987	0.00729843274907846	0.0568486027430982	-0.064258	-0.041946	0.23437007404753	-0.211524	0.306365131473847	-0.0442704	0.143774005556548	0.0704169911980627	-0.280107	-0.0466578	0.0112763777898057	-0.296894	0.238401220441239	0.0412399867062656	0.20561123840935	-0.205802	0.241075963999542	-0.083768	-0.22594	-0.0380052
KEGG_PHENYLALANINE_METABOLISM	-0.345197	0.0643708328357593	0.117559068065637	0.366283381519182	-0.148704	-0.0570816	0.198574292505659	-0.0663024	0.355845278326507	-0.403464	0.305003808994603	0.0699614610556723	-0.0176682	-0.0176133	0.181294121223107	-0.222034	0.0563593800901988	0.309827678806543	0.139977231676713	-0.215095	0.469342515252152	-0.161203	-0.53632	-0.0641165
KEGG_TRYPTOPHAN_METABOLISM	-0.208073	0.327228978862819	-0.167025	0.144420232757273	-0.156267	0.137330143892836	0.042925969152006	0.209202128928757	0.0202598198654041	-0.0847118	0.320993188625902	-0.0357612	0.134080905950153	0.0454531305384006	0.0792399261928955	0.102340209867443	-0.189503	-0.0967254	-0.0857759	-0.164862	0.322564910179478	-0.238384	-0.31153	-0.123347
KEGG_BETA_ALANINE_METABOLISM	-0.399097	0.261567585977817	0.24020913490967	-0.373928	0.105555747994327	0.251188959479921	-0.0272449	-0.133093	0.175155853081968	-0.425463	0.470558509650776	0.0448531056618963	0.0356498351790989	0.0559556254593614	-0.353995	-0.0562399	-0.0542442	-0.0623244	0.304225847791544	-0.346159	0.464102651141622	-0.0193973	-0.476457	0.402485269207429
KEGG_TAURINE_AND_HYPOTAURINE_METABOLISM	0.374753879825976	-0.622248	0.0244054382452731	-0.529446	0.162746970294557	-0.61	0.205660478197997	-0.638575	-0.251838	0.246179276644717	-0.210543	0.148432678363384	-0.400641	-0.343771	0.145585760539515	0.548834440008003	-0.0540156	0.507997417724065	0.327564938950322	0.61340110982476	0.232453898478457	-0.0910867	0.325811297229147	0.142114409898197
KEGG_SELENOAMINO_ACID_METABOLISM	0.182891251545429	0.0277981418187054	-0.218332	0.122142433917967	0.199187177192463	0.209020175976504	0.127418775570907	0.28323900030583	-0.183108	-0.175566	0.229392038385274	0.0649827518740105	0.41179252526503	0.319325684713879	-0.335387	0.106845790642608	0.0312487389714858	-0.161803	-0.198931	-0.330582	0.123917525758174	0.072225470307759	-0.418536	-0.0242043
KEGG_GLUTATHIONE_METABOLISM	0.0570870679851659	0.10870757460061	0.00652045768875059	0.217602897532433	0.0458549321416716	-0.160507	0.335965439273877	-0.0739981	0.0210630590482997	0.0919723502684526	0.170541511827542	0.113152946110797	-0.0298744	-0.198196	-0.0747252	-0.0743529	-0.243017	-0.00899154	0.0897462025626183	-0.00892927	0.13736061413757	-0.0460565	-0.386213	-0.132918
KEGG_STARCH_AND_SUCROSE_METABOLISM	-0.225294	0.0485029482489891	-0.113383	-0.127056	0.0263281777045261	-0.134647	-0.136474	-0.142733	0.0748131500349582	0.272013599096324	-0.235834	0.179998850013161	0.289947879803564	0.0141931682600845	0.125309940532899	0.362843222364804	-0.292848	-0.229886	0.221412071384991	0.0350524422642683	0.314724708664936	-0.143454	-0.0827758	0.136425678646933
KEGG_AMINO_SUGAR_AND_NUCLEOTIDE_SUGAR_METABOLISM	-0.328196	0.138340097073354	-0.0548299	-0.16568	-0.125379	0.290457942521254	0.0156997234442023	-0.0495639	0.00458172264247989	0.0874570566708228	0.386358004112323	0.403117288589805	0.236543850232933	-0.185732	-0.25574	0.23985924269137	-0.267359	-0.209741	0.0453678989840573	0.118167531262947	0.44241316370064	-0.182044	-0.321576	-0.132085
KEGG_GLYCOSAMINOGLYCAN_BIOSYNTHESIS_CHONDROITIN_SULFATE	0.300804462225612	0.0952132953271362	0.300727781596201	0.200485127521183	-0.0119375	0.164652040353326	0.161446030741584	-0.0710256	-0.0433794	0.284467651096958	0.0396694474287221	-0.258163	-0.152833	0.231665592759926	-0.262858	-0.211021	0.409764382830211	0.00566371681416983	-0.218205	-0.203218	-0.131985	-0.270438	-0.0888373	0.0418333959911731
KEGG_GLYCOSAMINOGLYCAN_BIOSYNTHESIS_HEPARAN_SULFATE	0.0429316008875693	-0.0664936	0.328396028099921	-0.0777854	0.105859090930602	-0.0752255	-0.159637	-0.0122783	0.109604019705102	0.173141105326742	-0.0858093	0.177652850600358	-0.3003	0.199171974264128	-0.10237	-0.10611	-0.162277	-0.204718	0.0823405430048266	0.0090340928434566	0.226217266785917	0.119665876152704	-0.251892	0.328780180895434
KEGG_INOSITOL_PHOSPHATE_METABOLISM	-0.378881	-0.0322148	-0.176501	-0.136988	0.151364960485575	-0.351503	0.173764718714679	0.057697577806389	-0.280398	0.164471608477724	-0.105064	-0.0145287	0.324725597962865	0.0721232705353147	0.213392890242425	0.00811075401624609	-0.248187	-0.0933984	-0.208744	0.294633325694644	0.199149531738197	0.184542637861283	-0.270948	0.373617129528196
KEGG_PYRUVATE_METABOLISM	-0.12874	0.55276357943346	0.101038671762768	0.206502228897353	0.178508377547567	0.434311349388321	0.138053555064363	0.324963141933759	-0.173469	-0.112799	0.36540744436318	-0.216083	0.385531178722994	0.268948608450625	-0.415569	-0.389941	-0.0731416	-0.313082	-0.132316	-0.43144	0.263784834698974	-0.29915	-0.497986	0.0473126881053069
KEGG_GLYOXYLATE_AND_DICARBOXYLATE_METABOLISM	-0.103884	0.326888420052447	0.247580107400276	0.445476600219026	0.192936490326801	0.0970143522741357	0.382869966812374	0.042201037635275	-0.489481	-0.143079	0.264354947804068	0.13688777829334	0.350386133866692	0.254746638939856	-0.343162	-0.205129	-0.211027	-0.0891537	0.0416015860172402	-0.130758	0.447876421258031	-0.297679	-0.619942	-0.0217808
KEGG_PROPANOATE_METABOLISM	-0.29777	0.536272968567069	0.199354963483797	-0.0391676	0.10326423696523	0.444173699368414	0.285024963318431	0.250620521101659	0.0338500979789134	-0.274821	0.520459563853248	-0.0446345	0.351509268454074	0.34327043694216	-0.451001	-0.30265	-0.191435	-0.39811	0.110962959605678	-0.479934	0.466179569924923	-0.412237	-0.576611	-0.0187489
KEGG_BUTANOATE_METABOLISM	-0.242914	0.459369803104981	0.218661675532552	0.0543915260610524	0.225459894489337	0.26803728939858	0.254429717383632	0.177056568190575	0.0592927922130267	-0.201815	0.525594040091853	0.014250003272107	0.205048520805297	0.302094135968437	-0.187514	-0.338583	-0.149947	-0.359128	0.168905507952644	-0.509761	0.0854678237538331	-0.229261	-0.535127	-0.237634
KEGG_ONE_CARBON_POOL_BY_FOLATE	-0.276092	0.330305431166921	0.296546770545936	0.00760041137486742	-0.0268272	0.179648070358532	0.21849153362905	0.0619964073165629	-0.423761	-0.0537778	0.279869169165271	0.194511682274842	0.0824679211077252	0.177338959057717	-0.412807	-0.116692	0.152111980767645	-0.21812	-0.0395291	-0.298642	0.22020297078266	0.109864312123916	-0.288298	0.350059082057486
KEGG_FOLATE_BIOSYNTHESIS	-0.0506466	-0.0756453	0.235250532862516	-0.422823	-0.349549	0.421105045898386	0.17730924677627	-0.0160066	-0.242713	0.376724272933342	-0.210717	0.558875597666173	-0.136676	-0.311379	0.0958631556357191	-0.11632	0.0553573951934693	0.258814409110883	0.137677698041431	-0.124341	0.199056813100125	0.219774287319326	-0.18232	-0.391461
KEGG_RETINOL_METABOLISM	-0.0876774	0.121007445668321	-0.0279627	-0.0111793	0.0993358443756466	-0.186499	-0.1805	-0.311099	0.066675209350854	0.291233302697617	-0.179196	0.0759818297467857	-0.0297405	-0.245165	0.121308309768539	0.110791698495285	-0.024619	-0.160524	0.405384623025571	-0.0334235	0.187551687034879	-0.105455	0.105052433756074	0.0853364150909305
KEGG_PORPHYRIN_AND_CHLOROPHYLL_METABOLISM	0.252776521109139	0.0260038241188906	0.000994901302962425	0.107297598921562	-0.126117	-0.398988	-0.0612518	-0.0576431	0.322126476699169	0.300100180948784	0.0543144449625799	-0.111159	-0.0321556	-0.0930962	0.0887817982358256	0.078225464957304	-0.0762625	-0.211927	0.254202076517901	-0.0977946	0.089385794116105	-0.427371	0.0642473084984381	-0.0392009
KEGG_TERPENOID_BACKBONE_BIOSYNTHESIS	0.141257108359313	0.406660507634153	0.0979589348325683	0.028605039478414	0.0400133974620963	0.335210891177182	0.0583929021458907	0.519178813336606	0.0320017771298275	0.0919462792674635	-0.117769	0.128454785413568	-0.0265242	-0.0658461	-0.31606	-0.147298	0.254782397076989	0.0136799011856846	-0.327766	-0.126373	0.0514815785141331	0.159619433920857	-0.284828	-0.509583
KEGG_LIMONENE_AND_PINENE_DEGRADATION	-0.587422	0.352376222616749	0.175335817112344	0.328475135658634	0.133514000062825	0.263180089956118	0.13754353362284	0.0982223439206445	0.121838388258612	-0.272219	0.637816737294549	-0.00390455	0.364833813587847	-0.123533	-0.181419	0.0236190996792641	-0.223988	-0.386854	-0.0554835	-0.719154	0.65796217092229	-0.248701	-0.675447	0.0697573827218842
KEGG_NITROGEN_METABOLISM	0.266042578420865	-0.0916917	-0.29185	0.0872790850487138	0.13538238903988	-0.136148	-0.260697	0.303062140454302	-0.0313423	0.294947956884772	-0.0829179	-0.131971	0.2101973854718	0.161380649754617	-0.146328	-0.0952562	-0.0267879	0.396802761570602	0.0763636581646107	-0.183725	-0.167966	-0.182934	-0.0521841	-0.177423
KEGG_SULFUR_METABOLISM	-0.124882	-0.243001	-0.503295	-0.359232	-0.0834907	-0.464457	0.465150084334016	-0.0903687	-0.0157894	0.463139322820668	-0.127102	0.481805463561191	-0.513987	-0.398457	0.13363747197866	0.400152709564322	-0.333994	0.00374253647629991	0.184905114782946	0.465279117195829	0.349733552070491	-0.0979683	-0.0552984	0.0396910279110554
KEGG_METABOLISM_OF_XENOBIOTICS_BY_CYTOCHROME_P450	-0.0583636	0.180369206764081	0.00996005697544169	0.043046139455067	0.131764971717225	-0.0944976	0.0960762451159167	0.0681001528195997	0.120831187779066	0.168783243337973	-0.0854085	0.115224888974601	-0.150744	-0.247292	0.125547738023509	0.0361372154744675	-0.0981385	-0.0488892	0.161663267585885	-0.177199	0.163165123378266	-0.121641	-0.0457188	-0.0988844
KEGG_DRUG_METABOLISM_CYTOCHROME_P450	-0.109005	0.143069872096842	-0.0227731	0.072665952670993	0.121458103483584	-0.0142267	0.0149982490217618	0.0168524101565501	0.18722545694344	0.130006271163008	-0.108453	0.0125682739834192	-0.148117	-0.174343	0.213919315198162	-0.0669863	-0.0980085	-0.0142082	0.12520081208113	-0.176689	0.178978136681924	-0.0985635	-0.0494596	0.0294502088230224
KEGG_DRUG_METABOLISM_OTHER_ENZYMES	-0.14512	0.0944768457392887	0.121634477187296	-0.161116	0.168133399372574	-0.33613	-0.125275	-0.266925	0.247742539864444	0.206451848815031	0.076173968399511	0.240704515461481	-0.0110107	-0.161655	0.0548767566399854	0.139549120664253	-0.102525	-0.0633938	0.237123156141452	-0.117797	0.11611977555611	-0.0122408	-0.0736411	0.163022500269224
KEGG_BIOSYNTHESIS_OF_UNSATURATED_FATTY_ACIDS	-0.243929	-0.0424348	0.0747886588019306	0.276435815776002	-0.14996	0.092130978447574	-0.0376138	-0.122467	-0.0179314	-0.153508	0.166087216548379	0.402919783347802	0.298022701513571	-0.0287613	-0.305259	-0.0778645	-0.136829	-0.112183	0.242574707213634	0.0165699054323006	0.403839498842658	-0.0911653	-0.266326	0.0625945253277583
KEGG_ABC_TRANSPORTERS	-0.166208	0.0627036239635545	0.190200091111369	-0.291975	0.155829588700556	0.160135754007546	-0.118519	0.0754613722016253	-0.318573	0.196671370850699	-0.0954688	-0.0546206	0.215654480730664	-0.0991067	0.0465581729499372	0.0413554428024862	0.134445794393593	-0.110913	-0.200517	0.0289360300602236	0.23428472652222	0.0406324015491525	-0.0454517	0.239982846998829
KEGG_RIBOSOME	0.606208838981271	0.479474793820331	0.464364978541993	0.0610557164700322	0.431663549789446	0.642520212027734	-0.360243	0.524329100499148	-0.51493	-0.186865	0.331728548273601	-0.143637	0.114277406456509	0.481279415171276	-0.693447	-0.713347	0.503138118217133	0.396989540242173	-0.335817	-0.553704	-0.643665	0.186812278981259	0.0104068209922649	-0.316429
KEGG_RNA_DEGRADATION	-0.198808	0.494698663497486	0.336092775157709	-0.143896	0.406726387780515	0.434107324406721	-0.0857713	0.368018101026376	-0.428618	-0.139033	0.19437564568008	0.271363229298695	0.243711	0.156367697802383	-0.450037	-0.356139	0.171411473527765	-0.318576	-0.0496666	-0.255578	0.0796812858873245	-0.218496	-0.329294	-0.192751
KEGG_RNA_POLYMERASE	0.35553881419283	0.16964258814891	0.390675168889015	0.219115076554825	0.134312691202123	0.151351283648249	0.318630089838522	0.0796167294986418	-0.318954	0.0827314081930761	0.347618626714915	-0.00716714	0.128288834858123	0.301233889499548	-0.419246	-0.615141	0.378388022731322	-0.0452276	0.0401176968081741	-0.295297	-0.294947	-0.183687	-0.120436	-0.244881
KEGG_DNA_REPLICATION	-0.073399	0.582837545179902	0.634217723180821	0.194151780709262	0.383952529957469	0.410466684131817	0.319804224218621	0.339639870366098	-0.542748	-0.240813	0.508564755220755	-0.341822	0.464848426610974	0.53951091564927	-0.502099	-0.480877	-0.228847	-0.273538	-0.0944416	-0.462255	-0.285888	-0.383884	-0.469113	-0.0020626
KEGG_SPLICEOSOME	-0.0853921	0.417259289327376	0.324300347215315	-0.079638	0.311248909015835	0.432439256046959	-0.0728905	0.18376387211713	-0.320015	-0.110309	0.320650614780214	-0.157336	0.251487476430112	0.275172732600713	-0.436634	-0.334692	0.00694586592382676	-0.00843336	-0.02924	-0.274402	0.0625404076992337	-0.161673	-0.388053	0.0367228731935858
KEGG_PROTEASOME	0.046377133598831	0.535417548113624	0.361112174104491	0.24540909206563	0.0503042948827738	0.262728934651496	0.184009731396327	-0.0535132	0.293524933615378	0.00484246658084697	0.0474425495542174	0.324018427592133	0.0204392987797816	0.121543117935976	-0.376437	-0.214506	-0.394774	-0.397502	-0.0592412	-0.314765	0.220671149944081	-0.235553	-0.50138	-0.275893
KEGG_PROTEIN_EXPORT	0.150543005485548	0.573273326978961	0.406312088822504	0.0971637622437923	0.22103233146213	0.517199868465198	-0.352156	0.490134747597097	-0.574409	-0.121909	0.215817551308135	0.428740706392021	0.16096036506062	0.46766651691747	-0.454931	-0.307786	0.409927579257061	0.0223400112178502	-0.212689	-0.702243	0.0353394481568585	-0.33059	-0.441989	-0.389122
KEGG_PPAR_SIGNALING_PATHWAY	-0.138324	0.0299015915487216	-0.245415	-0.00872379	-0.10133	-0.225591	-0.105424	-0.0376431	0.134578321096723	0.164868119430031	-0.124862	0.309154254774155	0.12660027127792	-0.211526	-0.0217931	0.187762243116328	-0.240295	-0.0312976	0.105524668160475	0.0458397304156062	0.404199286178576	0.0346534009513679	-0.0803956	-0.037455
KEGG_BASE_EXCISION_REPAIR	0.0809911259097822	0.133513471667924	0.515836520195755	0.023486852472019	0.221186924719559	0.162353486543243	0.353857966625751	0.188321373545375	-0.370221	-0.128037	0.495655079081027	-0.226596	0.199505088683559	0.475293798162401	-0.324729	-0.471786	-0.0329455	-0.145083	-0.296927	-0.248732	-0.270924	-0.152333	-0.341084	-0.02043
KEGG_NUCLEOTIDE_EXCISION_REPAIR	-0.196774	0.55884083271305	0.389149520476586	0.185320923097082	0.171318245455028	0.354365321915312	-0.112942	0.326589336400348	-0.216803	-0.125158	0.233072841216354	0.0889028205624532	0.446583887684345	0.432212198277537	-0.46141	-0.345173	-0.129518	-0.234868	-0.26363	-0.339557	0.017649516244296	-0.225174	-0.295087	-0.124385
KEGG_MISMATCH_REPAIR	0.0208151731167454	0.630919237232276	0.350698279703184	0.132402183439068	0.0510322280861966	0.275761514275522	0.059757025571256	0.424866981134333	-0.465354	0.0106621552503738	0.330917942100252	-0.125712	0.519551373645744	0.432726952884696	-0.459604	-0.450561	-0.227475	-0.283181	-0.183583	-0.241133	-0.157523	-0.289345	-0.181915	-0.135713
KEGG_HOMOLOGOUS_RECOMBINATION	-0.111867	0.383178927212545	0.208442124217493	-0.0687637	0.245389421930049	0.260002656393351	0.260009154874748	0.114126954501491	-0.223745	-0.18052	0.165311651466165	0.0538303702662974	0.315440924333343	0.335553061989478	-0.249808	-0.199737	0.0444498416583174	-0.305704	-0.19053	-0.276214	-0.243459	-0.148647	-0.12242	-0.019526
KEGG_MAPK_SIGNALING_PATHWAY	-0.181916	-0.130625	-0.0743633	-0.00107589	0.00910721453221203	-0.0294481	-0.00767213	-0.106732	0.0594747129243637	0.022774421201255	-0.0609345	-0.0872238	0.141905108599367	-0.146283	0.146306896044979	0.0202308867234019	-0.0640808	-0.0678492	0.00798017279512028	0.080947764795078	0.146989055047545	0.186588333057706	-0.040149	0.0834774271680274
KEGG_ERBB_SIGNALING_PATHWAY	-0.335623	-0.176486	-0.250088	0.125115108120238	-0.195634	-0.202096	-0.0310268	-0.239881	0.161385787181931	0.0960172852365445	-0.019061	0.0480872843347479	0.247917537026064	-0.133716	0.0484029917361484	0.0887680504548898	-0.163526	-0.0368594	0.191019485981793	0.110627223981503	0.314968535552762	0.095719583933086	-0.25871	0.284347257132228
KEGG_CALCIUM_SIGNALING_PATHWAY	-0.0896889	-0.0609047	-0.207581	-0.042161	-0.0738524	-0.0901404	0.109891799462085	0.0105297006923649	0.0161645436325539	0.146110486599745	-0.0565821	0.0202963086193387	0.122602570397779	-0.0682484	0.205228677070042	0.0444591934438118	-0.100319	-0.0308329	0.103408375865106	-0.0521982	0.154621456381084	-0.0187459	-0.212714	0.162173717098571
KEGG_CYTOKINE_CYTOKINE_RECEPTOR_INTERACTION	-0.0870443	-0.0545395	0.00895966352658861	-0.0256257	-0.0497967	0.0525500368386465	-0.0851559	-0.00770224	-0.19251	0.0705841906163609	-0.139119	0.111381093695973	0.0996080739320491	-0.174242	0.0211384876460373	0.0147594105264934	0.0998970605062819	-0.00198192	0.0490192664033078	-0.0477906	0.0239815509262992	0.209831587223048	0.24186018675049	-0.00814426
KEGG_CHEMOKINE_SIGNALING_PATHWAY	-0.31534	-0.13196	-0.0766257	0.0899273567390842	-0.186641	-0.1923	-0.153414	-0.211991	-0.0520575	0.132450350842644	-0.11763	0.19332304134179	0.13237260511697	-0.194297	0.0466969502514449	0.138113620633173	-0.0629001	-0.121372	0.233041025884791	0.226619144517644	0.277290582798842	0.112177975819978	0.13483964004264	0.236644740867587
KEGG_PHOSPHATIDYLINOSITOL_SIGNALING_SYSTEM	-0.394411	0.0588919963086981	-0.290793	-0.121451	0.193391400699829	-0.165656	0.0778751036530418	0.105301645898911	-0.304681	0.0859452309617777	0.0297455972080523	-0.0486108	0.373310001493963	0.052637371601619	0.159459437758631	-0.137873	-0.254916	-0.0716154	-0.0600369	0.271459882191689	0.213638854313711	0.146359179359296	-0.291205	0.324922797274299
KEGG_NEUROACTIVE_LIGAND_RECEPTOR_INTERACTION	-0.00830604	-0.128772	-0.141557	0.0385474448026704	-0.194852	-0.160907	0.135313933082028	-0.083632	0.15799296878176	0.126427922613819	-0.21956	0.0455343903113013	-0.0346489	-0.0563921	0.174661882459294	0.148715934683901	-0.0438488	-0.0982934	0.0728008638916379	0.0806176506633493	0.0690719642309008	0.0385457236811889	0.0811302079568257	-0.0719252
KEGG_CELL_CYCLE	-0.181481	0.342127678386739	0.0928840309635333	0.216100263973222	0.327610299209829	0.242423127260029	-0.166995	0.0974874861633204	-0.195686	-0.25763	0.12523466749026	0.007374338521003	0.308708043559468	0.153079226506111	-0.312771	0.00763901080953244	-0.145476	-0.138059	0.0813521867338701	-0.248975	0.191112134160043	-0.0267213	-0.409752	0.062152539746959
KEGG_OOCYTE_MEIOSIS	-0.181217	0.195898155399487	0.0610414613789567	-0.00635965	0.274202749339754	0.249384986374001	-0.289183	0.13743206500041	-0.183679	-0.0548255	-0.0709224	0.128198510586976	0.30757142109934	0.109613963190974	-0.135455	-0.0673653	-0.228455	-0.200209	0.126649461549977	-0.0689736	0.250179607407215	0.02139241807642	-0.302513	0.108904641369115
KEGG_P53_SIGNALING_PATHWAY	-0.215879	0.102487304844416	-0.194875	-0.0856272	0.24541331690522	0.0789851127918444	-0.316724	0.0032200785597474	-0.214576	-0.11452	-0.103055	0.253531588376485	0.174787335224575	-0.172775	-0.203101	0.0730669607396805	-0.00725706	0.196450481333452	0.262315134951019	-0.0615516	0.223157410510744	0.182299506731577	-0.0380981	0.162182296692133
KEGG_UBIQUITIN_MEDIATED_PROTEOLYSIS	-0.0242011	0.346429406722845	0.0156306994476488	0.10127704408874	0.203051999623513	0.315166164863774	-0.355092	0.254011639847722	-0.144202	-0.298449	-0.0171605	0.15280332833341	0.293752932288994	0.118970014892282	-0.252038	-0.233901	0.0163266438787891	-0.101314	-0.0349013	-0.318721	0.165326134813671	0.138689	-0.152533	0.128264943890205
KEGG_REGULATION_OF_AUTOPHAGY	0.0791544649895022	0.0537537018147803	-0.146454	0.0421848086846253	-0.0529617	0.0156826722358523	-0.403723	-0.112921	0.0830208383660637	-0.235147	-0.271504	0.196032766398173	-0.0248123	-0.224351	0.150128746141002	0.189030404349366	0.20436042851714	-0.0344795	-0.0895217	0.241671820608373	0.186555951859946	0.265923696865661	0.218627566006614	-0.276623
KEGG_ENDOCYTOSIS	-0.424124	-0.19607	-0.201723	0.0643655256478571	-0.042197	-0.20695	0.0229728808450939	-0.123159	0.184081629781336	0.116460192285801	-0.125302	0.0862259682811786	0.221734438736024	-0.170288	0.0184956755107896	0.138500220277629	-0.215274	-0.154185	0.141306132847315	0.146838592181074	0.317560607968749	0.115511583009191	0.0185718106974005	0.199288374220043
KEGG_PEROXISOME	-0.0622418	0.119763245882126	0.208307631397113	0.206719950156165	0.0379945319388485	0.270618371619994	0.0254577949559716	-0.0815027	-0.0569821	-0.0762923	0.12953249194535	0.340380239625769	0.0933592749050001	0.111515511335823	-0.312797	-0.0180567	-0.155861	-0.186559	-0.131335	-0.138729	0.320298263762236	-0.242593	-0.360416	0.148314601496451
KEGG_MTOR_SIGNALING_PATHWAY	-0.269784	-0.171111	-0.228239	0.07856823128453	-0.120353	-0.0515241	-0.109535	-0.306979	0.0753586538879096	-0.00440043	-0.0848656	0.170336209803708	0.239039156955381	-0.220212	0.0849441485016731	0.166155156964207	-0.161853	0.0787998394390089	0.0619963120714578	0.254331142490272	0.192122261480249	0.269158172003264	-0.0236077	0.121505981433974
KEGG_APOPTOSIS	-0.215379	-0.0947273	0.0644011994062606	-0.0922048	0.0399227463265435	-0.0038649	0.00708280237927655	-0.216382	-0.113023	0.0485563467082812	-0.042241	0.175151638035785	0.132423862264757	-0.167022	0.156925445340815	0.0896720523960512	-0.0897384	0.0349904834088916	0.177668745104701	0.0148011717353364	0.0992121276498737	0.0728846682517479	0.0276765354356372	-0.0117142
KEGG_VASCULAR_SMOOTH_MUSCLE_CONTRACTION	-0.156055	-0.165028	-0.0991196	0.0931142744576336	-0.121011	-0.0469835	-0.0599455	-0.154951	-0.0117028	0.0582878380628113	0.115947476792288	-0.0462851	0.139562093607413	-0.0141137	0.146530820902151	0.007295076936541	-0.00993698	-0.062938	0.121335021039313	0.136246536383168	0.189544501207763	0.0650890808890382	-0.191659	0.0431914399589395
KEGG_WNT_SIGNALING_PATHWAY	-0.244919	0.0564520039974767	0.0285638848716156	-0.0703264	0.0529462018617795	0.0134484404806788	0.0354453033625316	-0.0529167	0.175929002347529	-0.0893252	0.0878284301316361	-0.299829	0.13453955440346	0.0555764948226498	0.112533038383058	-0.0694432	-0.162971	-0.18601	0.123861930992017	0.0122245043520007	0.154150544569293	0.0937821941802205	-0.143232	0.213913299168563
KEGG_DORSO_VENTRAL_AXIS_FORMATION	-0.573435	-0.266355	-0.231166	-0.0682688	-0.0283548	-0.209241	-0.364424	-0.0450064	0.211830842233164	0.238230677374358	-0.372867	0.445951185620694	0.188985414583292	-0.447906	0.164520844695464	0.231015838398448	0.233355128711945	0.0947466303667561	-0.0106855	0.0197765438273347	0.395885264624655	0.11377180118777	-0.0033643	-0.0451943
KEGG_NOTCH_SIGNALING_PATHWAY	-0.444354	0.10745199217898	-0.0546258	-0.145658	0.191442648052484	-0.0624268	0.113228786881796	-0.170842	0.00446815596133449	0.279397427874072	0.0323298109368091	-0.0698439	0.140049877649055	-0.17395	0.115500992687659	-0.000458394	-0.230291	-0.235847	-0.230281	0.0388914259336642	0.343473208172123	-0.0391871	-0.0291241	0.380926957575742
KEGG_HEDGEHOG_SIGNALING_PATHWAY	-0.234974	-0.149423	-0.105105	-0.0257183	-0.13433	0.206912	0.120602624795232	0.0664484728613807	0.0386461709511822	0.077952780014401	-0.0662749	-0.1629	0.315927948555264	0.244711654819855	-0.0143905	-0.0130388	-0.0717806	-0.197057	0.0456843991269866	-0.229297	0.178677585682176	-0.0845386	0.0315285572892333	0.0937499289118912
KEGG_TGF_BETA_SIGNALING_PATHWAY	-0.0179793	-0.0267926	-0.0656709	-0.207994	0.224245047404581	0.0749191178387505	-0.242781	0.0584861270992038	-0.06933	-0.138768	-0.0414824	-0.0402013	0.400705214659687	-0.0415516	-0.148342	0.0635818197752564	0.0171762536941065	-0.164422	-0.131652	-0.031328	0.28149344719559	0.0915002371259863	0.0921639051542659	0.060737951206881
KEGG_AXON_GUIDANCE	-0.199094	-0.0282612	-0.0543162	0.0327865950073765	-0.0317575	-0.184166	0.0589923114453751	-0.206173	0.232852189966622	0.0180387615400731	-0.00406717	-0.162413	0.132773824761786	0.0964709431717781	0.123275071822286	0.070318282326748	-0.142063	-0.0732866	0.0478296534334721	0.113006423403118	-0.0223381	-0.1335	0.154404898268922	-0.022266
KEGG_VEGF_SIGNALING_PATHWAY	-0.225235	-0.100657	0.062055408126124	0.0173685399374404	-0.149975	-0.297709	0.1725566719509	-0.379326	0.190632596510716	0.0499300495474848	0.0540522217654333	0.0630065148426689	-0.183251	-0.214255	0.245492289441302	0.140685325377865	-0.223482	-0.152205	0.0797487573753661	0.161672311829083	0.119208479131747	0.223373006833737	0.0338973793025666	-0.0122709
KEGG_FOCAL_ADHESION	-0.371837	-0.0197297	-0.196834	-0.0353885	-0.0073242	-0.0769937	-0.0151909	0.0117110455855539	0.0889233353587383	0.127921439652834	-0.0208184	-0.0178494	0.275522877179334	0.0274840716562336	0.099664097808154	0.0382435446255931	-0.137453	-0.214394	0.144554198743255	0.0410261608706399	0.113530282443827	0.0959671667843446	-0.187622	0.158608700335159
KEGG_ECM_RECEPTOR_INTERACTION	-0.23349	0.0692883344814449	-0.12278	-0.119758	0.0139870364018835	-0.0655216	-0.0619804	0.289533627037567	0.207878708037765	0.137083865237427	-0.104329	-0.0820154	0.256581315107301	0.109554686603475	0.138303095674012	-0.0179465	-0.134788	-0.207543	-0.0320118	-0.0600125	-0.00653923	0.0510914986965609	-0.0761511	-0.0895784
KEGG_CELL_ADHESION_MOLECULES_CAMS	-0.213325	0.093793953576468	0.0768861080774318	0.240265274201978	-0.00818785	0.103626011752919	0.210158963520921	-0.0586621	-0.227912	0.123063600728805	0.0728021876875336	-0.280309	0.274556298368809	-0.0221953	0.0533384844773591	-0.18506	-0.0252539	-0.257854	-0.0386883	0.0877902128146157	0.020946018539698	-0.124058	-0.0471497	0.379217640641697
KEGG_ADHERENS_JUNCTION	-0.383924	-0.0296927	-0.235935	0.171884645607595	0.130901157959858	-0.118008	-0.0542664	-0.0708701	0.186298900393437	0.0997185039284784	-0.191607	-0.0527976	0.297552582397867	-0.0644906	0.226929646807165	0.0523616718732711	-0.219939	-0.274904	0.114807911153647	-0.128312	0.304746541619634	0.00175441183519195	-0.121658	0.332470307851305
KEGG_TIGHT_JUNCTION	-0.188741	-0.0313779	0.103448691604972	0.133143913020559	0.0355997269367005	-0.0592188	0.169977122429444	-0.249917	-0.0509442	-0.0800398	0.192746457709652	-0.0183294	0.255087719681151	-0.160868	0.0404621257917168	-0.15405	-0.167774	-0.0804165	-0.00986578	0.176130230392826	0.0449380443651068	0.040181430478768	-0.094901	0.173470818344135
KEGG_GAP_JUNCTION	-0.354368	-0.06482	-0.262271	0.0371218352537997	-0.00423033	-0.0804794	-0.0786738	-0.0283695	-0.00395472	0.0543729460126763	0.0120309338637223	0.0854898791280603	0.338955829229737	0.0831431154200671	-0.114144	0.00165023892367558	-0.114859	-0.0577379	0.11627983453382	0.0746578271021538	0.309850372941444	-0.0232155	-0.146213	0.0193509515692144
KEGG_COMPLEMENT_AND_COAGULATION_CASCADES	-0.208393	-0.341691	-0.228742	0.028890368101446	-0.152227	-0.311284	-0.0966859	-0.0507297	0.225229796597846	0.377207735015397	-0.1273	0.174399628485282	-0.122788	-0.313253	0.337739084184422	0.338504973910736	0.159636911404702	0.0290341331219168	0.199657291186164	-0.0339557	-0.0585803	0.0529630718416828	0.19125921080143	0.00905327124673777
KEGG_ANTIGEN_PROCESSING_AND_PRESENTATION	-0.266567	0.352010608683678	0.318783302256515	0.189444408635542	0.1415989366783	0.181260030792039	0.227721697534142	-0.10358	-0.350516	0.246300230372143	0.143143576491203	-0.378134	0.303907074614072	-0.196274	-0.116285	-0.255105	-0.223713	-0.243357	0.215315058204401	-0.0144284	0.221260825029747	-0.0630133	-0.209996	0.343548018984759
KEGG_TOLL_LIKE_RECEPTOR_SIGNALING_PATHWAY	-0.309659	-0.145365	-0.0233678	-0.0832167	-0.258928	-0.123519	-0.210324	-0.22616	0.112511293622202	0.137519535416099	-0.222809	0.194588291585458	-0.0178131	-0.366779	0.300459661438503	0.26940460415551	-0.0758477	-0.069723	0.0316465915207901	0.11437324551422	0.239276825644055	0.182391977272074	0.11065751303133	0.190183597413117
KEGG_NOD_LIKE_RECEPTOR_SIGNALING_PATHWAY	-0.477595	-0.122816	-0.162411	0.0511362938797515	-0.249456	0.0682132285083651	-0.149694	-0.131965	-0.0825319	0.151927396061958	-0.0709168	0.117229769915129	0.0458714468677115	-0.442134	0.264145556747776	0.275471801448922	-0.0276798	-0.0429859	-0.0311211	0.159589105255156	0.366534092058019	0.129595605444762	0.0316819848677157	0.211676836643127
KEGG_RIG_I_LIKE_RECEPTOR_SIGNALING_PATHWAY	-0.0572389	0.0230940291174117	0.199880003454621	-0.0630268	-0.0133884	0.0213387912575127	-0.129839	-0.0621825	-0.185264	-0.0112493	-0.166725	0.137915427580498	-0.211142	-0.18305	0.238198947125008	0.0609380864436835	-0.0946974	-0.0629103	0.0265683369196195	0.15239986338675	0.0295652824851307	0.0985065920296608	0.156202670152405	-0.0528121
KEGG_CYTOSOLIC_DNA_SENSING_PATHWAY	-0.103363	-0.0724299	0.342500570093721	0.0867951370024874	-0.0230892	-0.195732	0.106841084241163	-0.0618384	-0.113305	-0.00897946	0.064785680711733	-0.121789	-0.0992079	-0.0480638	0.315690318010447	-0.0661665	0.0388518702131689	-0.271671	0.0407624034584973	0.0750175558165458	-0.169212	-0.309775	0.112407352028641	0.0859474835096606
KEGG_JAK_STAT_SIGNALING_PATHWAY	-0.194811	-0.0263717	-0.0794446	0.0403390262455132	-0.0126198	-0.0349298	-0.149442	-0.12705	-0.0698159	-0.0104966	-0.188438	0.004828638150945	0.111763595472855	-0.134343	0.213812028615231	0.0912922375349247	-0.0658767	0.0754080737144401	0.0821943283932733	-0.0961347	0.184273625040826	0.250796050344632	0.0762457275867068	0.125798368871687
KEGG_HEMATOPOIETIC_CELL_LINEAGE	-0.246207	0.0792315450579282	0.0361540191050768	0.0743389142048627	0.0440269468881434	0.101035418366835	0.195372242738614	-0.158385	-0.154163	0.130576898843918	0.0390926705665167	-0.145915	0.256491668534452	0.0133796989937518	-0.0350009	-0.158996	-0.160422	-0.029641	0.147071552492843	0.0286021941389377	0.0155179041009265	0.0563118359749523	-0.088743	0.183400655641725
KEGG_NATURAL_KILLER_CELL_MEDIATED_CYTOTOXICITY	-0.112617	-0.0965059	-0.108376	0.031334473649283	0.00383808995783097	-0.0735694	-0.0453644	-0.182306	-0.191764	0.320091084902149	-0.0883727	0.000851785439677205	0.230906045348338	-0.169959	0.00144959294149449	-0.0185974	-0.140092	-0.0374475	0.254759097375643	0.165936464802432	0.155348625471829	-0.0652719	0.00399770149607498	0.122012170309369
KEGG_T_CELL_RECEPTOR_SIGNALING_PATHWAY	-0.29003	0.293470207583523	-0.036046	0.103161324607128	0.103143249575879	0.0412864763847213	-0.0412932	-0.166519	-0.260262	-0.0300169	0.0224717617552003	-0.0863096	0.330477732523956	0.0907532115042119	-0.0307424	-0.16414	-0.159363	-0.0552457	0.0908570523823577	0.127863900121795	0.174559891323529	-0.012212	-0.0795565	0.200250359833704
KEGG_B_CELL_RECEPTOR_SIGNALING_PATHWAY	-0.52238	0.0310953627661773	0.00922380389463429	-0.119397	-0.105194	-0.0491183	0.0120275035726926	-0.427527	0.0426006949415058	0.0754180480945494	0.0490338551090385	0.129943038883354	-0.0563685	-0.144907	0.237602855230116	0.0844620025799158	-0.284264	-0.12528	0.220901351774249	0.233994848820323	0.231002749554157	0.135325641997874	0.00769612689903285	0.431733177054722
KEGG_FC_EPSILON_RI_SIGNALING_PATHWAY	-0.368211	-0.214025	-0.0649533	-0.0405849	-0.254857	-0.297897	0.0478041082076232	-0.355183	0.18688051653331	0.0614808147705341	-0.0919815	0.107567262937356	-0.0268324	-0.0445769	0.229782897253615	0.168523852577367	-0.0666212	-0.107981	0.0463332380883918	0.261186533762358	0.335013961392572	0.247502122240497	-0.0597432	0.1361406490868
KEGG_FC_GAMMA_R_MEDIATED_PHAGOCYTOSIS	-0.493542	-0.255747	-0.254517	0.0122241158674058	-0.289617	-0.3668	0.0441044319106996	-0.368532	0.20729702716597	0.357464500358226	-0.125102	0.159303307536807	0.00878647073669443	-0.250968	0.324947948355386	0.247726551571074	-0.276173	-0.142651	0.158357927956913	0.238279932452797	0.389079375056361	0.0601726466362627	-0.0411966	0.31623852744412
KEGG_LEUKOCYTE_TRANSENDOTHELIAL_MIGRATION	-0.358154	-0.174991	-0.146183	0.13104703341756	-0.111345	-0.240773	-0.0150942	-0.218827	-0.011482	0.225583978338917	-0.111433	0.130212631810556	0.264255306354998	-0.15813	0.209988639613596	0.144026169670357	-0.287834	-0.212182	0.143974816151302	0.270916220062442	0.260601616174032	0.0059944484255855	-0.0655892	0.338286107466652
KEGG_INTESTINAL_IMMUNE_NETWORK_FOR_IGA_PRODUCTION	-0.390218	0.371179921719676	0.371039804775607	0.296407018970622	0.232025940915391	0.302763814276943	0.365437536017425	-0.00662204	-0.383665	0.141258206598107	0.18671705841318	-0.224941	0.21341128283562	-0.00670222	-0.351301	-0.348646	0.0437181549183489	-0.353996	-0.0134293	-0.162614	-0.139365	0.254369850832618	-0.220738	0.456372096926427
KEGG_LONG_TERM_POTENTIATION	-0.148554	0.122513652472359	-0.31399	-0.0872721	0.00653559084741259	0.028754727912645	-0.224166	-0.0210971	-0.192096	0.139695715375227	-0.174553	-0.00201673	0.306127819823853	-0.0768313	-0.0322889	0.0957153727050754	-0.234242	-0.0658216	0.163686067510459	0.119201842394142	0.313830840843935	0.112641687936618	-0.137806	0.184723816286068
KEGG_NEUROTROPHIN_SIGNALING_PATHWAY	-0.367193	0.0578508236836244	-0.150254	0.0142087587098525	0.0286222729528713	-0.10281	-0.0183068	-0.252534	-0.0178219	0.0606020255295696	-0.00239621	0.186089738483939	0.232564459399381	-0.165296	0.0663138091271854	0.0341424568365084	-0.233932	-0.188292	0.198940706699498	0.160270182857949	0.353910134067745	0.0506209370023393	-0.209178	0.311311881029908
KEGG_LONG_TERM_DEPRESSION	-0.128004	-0.174626	-0.133051	0.120769935586746	-0.0868243	-0.230189	-0.0391808	-0.232599	0.154547210413324	0.0697155870904891	-0.0568616	-0.0392184	0.179152800467261	-0.0400847	0.198159120133137	0.234249268662322	-0.208114	-0.211483	-0.0575392	0.151695773185113	0.263067304096852	0.227837688983217	-0.0655069	0.0846535246096678
KEGG_OLFACTORY_TRANSDUCTION	0.00480987798734032	-0.207538	-0.0541178	0.124856668496795	-0.0303445	-0.213376	-0.0315463	-0.112257	0.16462792575341	0.0543697930087111	-0.0798767	-0.0281892	-0.00370954	-0.0575649	0.199309635236233	0.0759342153791418	-0.100691	-0.0208713	0.124335458118719	0.122628227646427	-0.040534	0.0372084536132472	0.15612473113417	-0.147343
KEGG_REGULATION_OF_ACTIN_CYTOSKELETON	-0.301435	-0.155831	-0.199632	0.0314070341604141	0.0484456119261903	-0.219016	-0.0228778	-0.109776	0.0900508096490039	0.246382217554648	-0.115278	0.0381522745282601	0.298008033443613	-0.0751445	0.185787171609008	0.0850623009089288	-0.22559	-0.170948	0.160902205645298	0.122899183325729	0.206106114978398	-0.000424414	-0.1677	0.113782005109778
KEGG_INSULIN_SIGNALING_PATHWAY	-0.236831	-0.0671766	-0.15185	0.077632444316164	-0.158479	-0.103159	-0.0601439	-0.221454	0.103789448882648	0.120855585774356	0.0265458518849968	0.183232215204109	0.103054342048011	-0.0282674	-0.0263277	0.0425449595731279	-0.189429	-0.0224906	0.159564143733579	0.207377431817588	0.117359694789672	0.183469497355077	-0.134455	0.209508220008092
KEGG_GNRH_SIGNALING_PATHWAY	-0.24207	-0.183816	-0.0874674	0.00907340671306039	-0.0864946	-0.0855722	-0.0430586	-0.015624	0.0285880978529432	0.0755327465967647	0.0124351712295798	0.0810558545442809	0.0232633468751392	-0.139859	0.141873434097874	0.0639596586693012	-0.0837979	-0.0797241	-0.0120247	0.161127103850033	0.318594770453239	0.150675699191455	-0.135783	-0.00271045
KEGG_PROGESTERONE_MEDIATED_OOCYTE_MATURATION	-0.239989	-0.116653	0.0782112936023246	0.0474799852708731	-0.0349422	0.102104717400411	-0.190523	-0.153463	-0.0355638	0.0340020261016109	-0.00586004	0.218892253201552	0.156963592154968	-0.0831084	-0.0707359	0.038224409167833	-0.190125	-0.0973188	0.146753289361937	0.190604881504975	0.174916145743946	0.166017945189615	-0.255005	0.0744923892037285
KEGG_MELANOGENESIS	-0.191671	-0.105494	-0.191177	-0.0791253	-0.0932583	-0.0993956	0.0909836821888989	-0.031831	-0.0473886	0.236818093766741	0.127732617057602	-0.0907612	0.103645802938238	0.00271265554976963	-0.0621162	0.00879671817597374	0.0288481636682353	-0.0510099	0.118533812709525	0.0962439640481615	0.213647833813802	0.0727179844655015	-0.106691	0.0921489937191307
KEGG_ADIPOCYTOKINE_SIGNALING_PATHWAY	-0.182867	-0.189247	-0.137443	0.090236308212919	-0.0184788	-0.164339	-0.067512	-0.103633	-0.022026	-0.0322603	0.00635762646594262	0.185027740032098	0.121743468777345	-0.274337	0.0614704620729454	0.150209085933177	-0.0716136	0.0631730955645954	-0.149037	0.122273658386361	0.159840936613229	0.256733175493215	-0.082816	0.141271513358655
KEGG_TYPE_II_DIABETES_MELLITUS	-0.161271	-0.272581	-0.214273	0.0929782496314358	-0.217836	-0.0916469	-0.231997	-0.220382	0.136983323234609	0.0606588948964789	-0.0558734	0.256911110718421	-0.00508251	-0.340075	0.331415668415932	0.0770402270445681	-0.208253	-0.0502101	-0.0177396	0.345618588305737	0.21182078391287	0.0486407042111018	0.0303373478428089	0.254724465007119
KEGG_TYPE_I_DIABETES_MELLITUS	-0.131756	0.417949112699249	0.18808427936788	0.236451006004348	0.00112400092773204	0.193576573257505	0.172971534737391	-0.0897655	-0.401434	0.0553339939170559	0.232318252783412	-0.268172	0.318029732610244	-0.199862	-0.265314	-0.191582	0.0492435640649136	-0.17792	0.141128499645757	-0.0905427	0.0000365978418049029	-0.114295	-0.155929	0.361290207958896
KEGG_MATURITY_ONSET_DIABETES_OF_THE_YOUNG	-0.158703	-0.195751	0.0367458899340973	0.390279406179041	-0.256836	0.138867718142068	-0.208356	-0.228341	-0.345639	0.372200765617094	-0.0600583	0.0229750725871965	-0.0900514	0.0575279795596907	0.345752280477954	0.273462026118503	-0.177955	-0.162302	0.105749983323849	0.201175592684057	-0.0446506	-0.108627	0.00345868077148756	-0.0147641
KEGG_ALDOSTERONE_REGULATED_SODIUM_REABSORPTION	-0.261684	-0.202783	-0.119737	0.0591271746482896	0.161524177078366	-0.272749	0.101372330550196	-0.21901	0.256201585792873	0.109253258258097	0.185584314800858	-0.0690769	0.284179520738896	0.017049650647308	0.108331410227025	-0.168378	-0.193627	-0.021006	0.0593913433464697	0.0544797669322309	0.186298495904662	-0.00962262	-0.206747	0.377302434452107
KEGG_VASOPRESSIN_REGULATED_WATER_REABSORPTION	-0.226698	0.0692764188348328	-0.0205469	0.0644935241586567	0.0184056088065871	0.0859413869181896	0.0556037075759697	-0.122843	0.0657730353521246	0.143280316049657	-0.0672599	0.0533338889483399	0.445476358069931	-0.061265	-0.111408	-0.0683577	-0.0571849	-0.285045	-0.0728	0.0135310810972917	0.413750114013324	-0.199087	-0.244815	0.0535608806534716
KEGG_ALZHEIMERS_DISEASE	0.131163046294864	0.224012862267287	0.0499931229909506	-0.121129	0.0116529129064606	0.107004822206893	-0.0968448	-0.0401782	-0.0715693	0.0618338679589521	-0.0532331	0.368258724690797	-0.0276919	-0.144679	-0.261672	-0.161612	0.222915042429916	0.192233678457059	-0.038935	-0.25143	0.111327311923098	0.0878972850700947	-0.0922996	-0.146431
KEGG_PARKINSONS_DISEASE	0.383409032103018	0.359306540326619	0.239584840311464	0.0242482517106549	0.0531588910700111	0.217736943440798	-0.0634575	0.150040640266817	0.052042392649313	-0.0646398	0.122155508259329	0.326649306805795	-0.196421	-0.106385	-0.408161	-0.404976	0.292945033055493	0.110772525585821	-0.0239002	-0.4221	-0.149488	0.0111416280690687	-0.20642	-0.18853
KEGG_AMYOTROPHIC_LATERAL_SCLEROSIS_ALS	-0.162157	0.047930493589325	-0.224768	-0.00257067	-0.107273	0.0728472175063009	-0.141238	-0.0952817	0.0492181641440856	0.182431708942164	-0.224006	0.00755945569092561	0.150733068251178	-0.110096	-0.0851198	0.130707035647573	-0.148264	-0.16577	0.0245084583431892	0.136753097974967	0.109327052165501	0.220122252738361	0.186694075625347	0.192927642753476
KEGG_HUNTINGTONS_DISEASE	0.216130889924139	0.27034734706273	0.206925170875241	-0.0231868	-0.0461042	0.113078018578916	-0.016784	-0.0118339	-0.0430866	0.123019759698254	0.105731211089555	0.226449900991576	-0.0104769	-0.16369	-0.35192	-0.240504	0.238731157886905	0.0660557621611832	-0.0784224	-0.26399	-0.011976	0.00872151452361458	-0.146779	-0.102614
KEGG_PRION_DISEASES	-0.245112	0.108407597023115	0.0721092119455103	0.240563568473274	-0.120667	0.0489530041692058	-0.0507023	0.10706811402181	-0.0959523	0.161799394626497	0.303217551985416	0.152568537181114	-0.0875105	-0.17849	0.0975018292575974	-0.197531	0.0331074347340713	-0.0441764	0.147290670839579	-0.237867	0.00977378800974524	-0.194778	-0.201802	0.109222006402659
KEGG_VIBRIO_CHOLERAE_INFECTION	-0.272423	-0.0714723	-0.13359	0.00757237707889016	0.00665496357214199	-0.0621259	-0.0654293	-0.0722536	0.0558498670383022	0.0962833638848369	0.0349681591265919	0.295413189163473	0.308590024426329	0.0314997693830642	-0.153308	0.0213625710502217	-0.0243394	-0.21359	-0.0919542	0.0633464780286775	0.418813763673967	-0.00384894	-0.332642	0.224464102003752
KEGG_EPITHELIAL_CELL_SIGNALING_IN_HELICOBACTER_PYLORI_INFECTION	-0.477001	-0.233773	-0.0521583	-0.17456	-0.124487	-0.177603	-0.132967	-0.108906	0.0995093180515967	0.16540100485852	-0.258	0.188982315038226	0.182506915657439	-0.108531	0.207919303461247	0.161782022055741	-0.144479	-0.014645	-0.0242823	0.0589906212424222	0.426075943514967	0.162803893386307	-0.0992478	0.378510518273759
KEGG_LEISHMANIA_INFECTION	-0.418378	-0.0202494	-0.140677	0.0234825691712444	-0.104977	0.0361988798232641	-0.0277059	-0.291227	-0.107645	0.208043694256548	-0.242218	0.232514123072758	0.103669723955515	-0.42167	-0.0411518	0.284076440940899	-0.0655533	-0.107568	0.168283071750806	0.14925089917821	0.394489302466559	0.24189300980086	-0.0338604	0.429120564863885
KEGG_PATHWAYS_IN_CANCER	-0.228431	-0.00720848	-0.111766	0.0522908577086559	0.0861019525369776	-0.0430215	-0.00275002	-0.0296901	0.0659199297513076	-0.00658497	-0.0200015	-0.11821	0.170155421890759	-0.049803	0.153580393277777	0.0742912607269568	-0.119995	-0.139635	0.00616395899923394	-0.112093	0.167699678320018	0.152191270549419	-0.116811	0.181676044411033
KEGG_COLORECTAL_CANCER	-0.350232	0.162877064185629	-0.199256	-0.00163939	0.12552054618559	0.00635790366690525	-0.051865	-0.0728621	-0.120451	-0.132122	0.15947564272273	-0.00719762	0.093181761419115	0.0498887342096289	-0.0104516	-0.0738116	-0.129922	-0.164414	0.128221155852811	0.0567369076252362	0.274780336447766	0.222158557477304	-0.131243	0.342146691472626
KEGG_RENAL_CELL_CARCINOMA	-0.233578	-0.119242	-0.272607	0.172984130626814	-0.0839682	-0.0793254	-0.233713	-0.390145	0.165746494155544	-0.00334068	-0.0844418	0.116737344288895	0.223813077296093	-0.129537	0.010566717357285	0.211046595924333	0.00834145137207834	-0.133567	0.069797794854827	0.0872865571459185	0.348271787129477	0.298408642670123	-0.179873	0.211543883912678
KEGG_PANCREATIC_CANCER	-0.358662	-0.0361534	-0.21973	-0.0329006	0.00472043695816499	-0.178437	-0.141842	-0.190842	0.132390874677648	-0.039689	-0.0414171	0.080917099574505	0.269866691177722	-0.11799	0.191266024323602	0.151123427208784	-0.263065	-0.143993	0.140431853579372	0.192287059222928	0.2444974792581	0.0903884173061257	-0.158666	0.274008858326797
KEGG_ENDOMETRIAL_CANCER	-0.424729	0.162540689668872	-0.144351	0.216250334827989	-0.159067	-0.1976	-0.0206309	-0.340859	0.0607393469338212	0.14768319242961	0.17011461322022	0.0638385933270518	0.205684119166206	-0.015905	-0.0774219	-0.01618	-0.188339	-0.174135	0.293236186992723	0.155919287018928	0.405965889821403	0.0269922805380369	-0.247435	0.229620733730237
KEGG_GLIOMA	-0.279625	0.000913801940672948	-0.325231	0.0210367083178147	-0.145821	-0.150573	0.00120752518799419	-0.228908	0.108630884733454	0.135514222705433	0.0914545234200826	0.0975652972148739	0.298919595901703	-0.0438368	-0.0920133	0.0638649976591876	-0.138519	-0.0816537	0.19351294127916	0.108915856329099	0.307975891724011	0.0547296835322127	-0.267071	0.148581463949888
KEGG_PROSTATE_CANCER	-0.340387	0.0913252595371584	-0.0960461	-0.0469457	-0.0712691	-0.0359481	-0.134458	-0.159257	0.0279845369627762	0.0618362524433433	0.0289538385570643	0.0338215856075648	0.331404816608547	-0.204099	-0.0103284	0.13864299520305	-0.0990452	-0.0996796	0.130773795429475	0.153646075463872	0.281058202004828	0.0313754658297572	-0.241156	0.172898978695508
KEGG_THYROID_CANCER	-0.398253	0.30589837859186	-0.192919	0.256564777105858	-0.0765785	-0.196884	0.0979248933682902	-0.212362	0.234385452156821	-0.0193031	0.240654232224903	-0.134572	0.210218127417596	0.057355431110639	0.0968787878544566	0.0571031657547466	0.0256826040753555	-0.272542	0.034725983801441	-0.110684	0.549913475082235	0.0512398032273294	-0.471921	0.154590510991004
KEGG_BASAL_CELL_CARCINOMA	-0.286971	-0.0417243	0.0105812409957854	-0.110222	0.0534867906064967	-0.00971919	0.31156362408152	0.215342176468677	0.139428045123845	0.0611437551287992	0.072529613811548	-0.314927	-0.00798145	0.316347725155523	0.060066623412835	-0.0278287	0.0129080224741596	-0.251827	-0.049982	-0.135301	0.101524074402596	-0.206433	-0.0538784	0.12678627671736
KEGG_MELANOMA	-0.0815726	-0.123675	-0.178747	0.0833688972530805	-0.0571775	-0.10585	-0.00766002	-0.187056	0.106327641363803	0.0898636058291002	-0.040771	0.0191737236573566	0.252687476072937	-0.0816562	0.0360352955684839	0.0639786184799596	-0.122896	-0.0440351	-0.0105465	-0.0396491	0.151688935890431	0.172380576524417	-0.0455125	0.0313352649827653
KEGG_BLADDER_CANCER	-0.0748175	0.0473118343638935	-0.170163	0.125273350639272	-0.0519271	-0.106348	-0.0779606	-0.259388	0.0620505044292791	0.0443312595214379	-0.158258	0.0415568317970265	0.372246274773219	-0.199267	-0.00736308	0.0752198963108074	-0.190688	0.0133284912575519	0.260875313046535	0.117368956546875	0.268087616000882	0.0327162154744136	-0.259077	0.0936247142856355
KEGG_CHRONIC_MYELOID_LEUKEMIA	-0.309077	0.0173359981471998	-0.240855	0.0302453448593994	0.0108810371205399	-0.107857	-0.0855721	-0.254189	0.115723787802576	-0.0472191	0.117259364960523	0.100324594465914	0.181632929831726	-0.116179	0.0416554867850704	0.198522726051105	-0.193184	-0.0491636	0.149028204964419	0.0568990434834744	0.301350846200745	0.0377221102218239	-0.251273	0.160271414493986
KEGG_ACUTE_MYELOID_LEUKEMIA	-0.432398	-0.0763017	-0.0385983	0.00853536069713241	-0.255441	-0.353295	0.147019324643011	-0.343386	0.201169283093705	-0.0677799	0.104873277979565	0.157126112750296	0.024960242594171	-0.169235	0.257312779032029	0.23741628860298	-0.130782	-0.0978212	0.141387914552039	0.269606573906745	0.177910114164747	0.0481812797666221	-0.126113	0.206420979899127
KEGG_SMALL_CELL_LUNG_CANCER	-0.263915	0.116224045736117	-0.0360565	0.00577546317964636	0.0743002153260652	0.0235711813420449	-0.210553	0.0896766619593199	0.0222792713215531	-0.174567	0.0832230040488849	-0.204801	0.216610349522252	0.0257534647859416	0.17644043870907	0.00587129718864887	-0.139156	-0.119545	-0.00464365	-0.162938	0.0690678545942765	0.15624650879031	-0.15475	0.18859638969662
KEGG_NON_SMALL_CELL_LUNG_CANCER	-0.4127	0.0355929036970342	-0.248487	0.0587384601810187	-0.109251	-0.269475	-0.06862	-0.289899	0.159218442898724	-0.0210871	0.0298451128513436	0.0149375205014216	0.311696125620845	-0.079774	0.0407187324985325	0.0856986562806116	-0.194712	-0.0832532	0.15709082758435	0.22102286411876	0.300447909860657	0.142556447761048	-0.217112	0.324138707902818
KEGG_ASTHMA	-0.338428	0.457219739838523	0.245066002738292	0.32579861729915	0.0948746002128139	0.254570097123335	0.418246260224112	-0.121276	-0.244372	-0.203605	0.143445895512216	-0.291228	0.284990522583048	0.197155749132738	-0.389038	-0.180711	0.100892782142874	-0.372825	-0.186635	-0.0637296	0.146121369324492	0.1747879386998	-0.34189	0.337572214887487
KEGG_AUTOIMMUNE_THYROID_DISEASE	-0.0518563	0.368437433582386	0.178076838930678	0.332048303442808	-0.046631	0.23493089815432	0.244741566081618	-0.156509	-0.320554	0.0237929566172132	0.111740391331164	-0.299948	0.193594661166595	-0.0331452	-0.101419	-0.407625	0.124647867184613	-0.406495	-0.07901	0.128460327810792	0.068301023520873	0.0125364640255446	0.00670805587831214	0.213648147017737
KEGG_ALLOGRAFT_REJECTION	-0.164388	0.491633457216486	0.213918625376192	0.446570262395837	0.187902534825024	0.296529664796556	0.286443956348775	-0.0455677	-0.461531	0.0106647332153194	0.286726836331552	-0.391807	0.395941999035725	-0.128109	-0.348545	-0.403534	0.00471128250740306	-0.305041	0.082850205290447	-0.145372	0.0803774982124183	-0.0908292	-0.213355	0.427884300392913
KEGG_GRAFT_VERSUS_HOST_DISEASE	-0.119165	0.472332291477744	0.223571723957026	0.343176425705168	0.0692418998418245	0.254562744375782	0.197223846394043	0.109710369913986	-0.445773	0.210804056005646	0.199013924252071	-0.33036	0.502976143536848	-0.227869	-0.413051	-0.386235	-0.121341	-0.285008	0.305415705476691	-0.146408	0.179747869897051	0.00327220418144619	-0.304616	0.435620343178454
KEGG_VIRAL_MYOCARDITIS	-0.273778	0.238792569497206	0.150775402818944	0.227376197975826	0.223460808106096	0.149837509999223	0.258752949713848	-0.192626	-0.226433	-0.0177861	0.163121578051617	-0.25661	0.145269315575227	-0.225552	-0.0508184	-0.153218	-0.207405	-0.36735	0.0585045478917624	0.0424489409411497	0.228798099025761	0.19263981926385	-0.275084	0.350716413055399
